# Supplementary material for: Identification of average molecular weight (AMW) as a useful chemical descriptor to discriminate liver injury-inducing drugs
Source: PLoS One. 2021 Jun 25;16(6):e0253855. doi: 10.1371/journal.pone.0253855 (PMC8232420; doi:10.1371/journal.pone.0253855)
Supplement: S1 Table — (XLSX) [file pone.0253855.s001.xlsx]

## Sheet: S1 Table
S1 Table. The list of target compounds used.
LTKBID	LabelCompoundName	verified-DILI-Concern	DILI/no-DILI	canonical SMILES
LT00505	4-aminosalicylic acid	vMost-DILI-Concern	DILI	C1=CC(=C(C=C1N)O)C(=O)O
LT00040	abacavir	vMost-DILI-Concern	DILI	C1CC1NC2=NC(=NC3=C2N=CN3C4CC(C=C4)CO)N
LT01034	acarbose	vMost-DILI-Concern	DILI	CC1C(C(C(C(O1)OC2C(OC(C(C2O)O)OC3C(OC(C(C3O)O)O)CO)CO)O)O)NC4C=C(C(C(C4O)O)O)CO
LT00004	acetaminophen	vMost-DILI-Concern	DILI	CC(=O)NC1=CC=C(C=C1)O
LT00498	acetazolamide	vMost-DILI-Concern	DILI	CC(=O)NC1=NN=C(S1)S(=O)(=O)N
LT01042	acitretin	vMost-DILI-Concern	DILI	CC1=CC(=C(C(=C1C=CC(=CC=CC(=CC(=O)O)C)C)C)C)OC
LT02213	alaproclate	vMost-DILI-Concern	DILI	CC(C(=O)OC(C)(C)CC1=CC=C(C=C1)Cl)N
LT00461	alatrofloxacin mesylate	vMost-DILI-Concern	DILI	CC(C(=O)NC(C)C(=O)NC1C2C1CN(C2)C3=C(C=C4C(=O)C(=CN(C4=N3)C5=C(C=C(C=C5)F)F)C(=O)O)F)N
LT00499	albendazole	vMost-DILI-Concern	DILI	CCCSC1=CC2=C(C=C1)N=C(N2)NC(=O)OC
LT00692	alclofenac	vMost-DILI-Concern	DILI	C=CCOC1=C(C=C(C=C1)CC(=O)O)Cl
LT00043	allopurinol	vMost-DILI-Concern	DILI	C1=NNC2=C1C(=O)NC=N2
LT01060	alpidem	vMost-DILI-Concern	DILI	CCCN(CCC)C(=O)CC1=C(N=C2N1C=C(C=C2)Cl)C3=CC=C(C=C3)Cl
LT00045	amineptine	vMost-DILI-Concern	DILI	C1CC2=CC=CC=C2C(C3=CC=CC=C31)NCCCCCCC(=O)O
LT00046	amiodarone	vMost-DILI-Concern	DILI	CCCCC1=C(C2=CC=CC=C2O1)C(=O)C3=CC(=C(C(=C3)I)OCCN(CC)CC)I
LT00693	aplaviroc	vMost-DILI-Concern	DILI	CCCCN1C(=O)C(NC(=O)C12CCN(CC2)CC3=CC=C(C=C3)OC4=CC=C(C=C4)C(=O)O)C(C5CCCCC5)O
LT01139	atomoxetine	vMost-DILI-Concern	DILI	CC1=CC=CC=C1OC(CCNC)C2=CC=CC=C2
LT00258	atorvastatin	vMost-DILI-Concern	DILI	CC(C)C1=C(C(=C(N1CCC(CC(CC(=O)O)O)O)C2=CC=C(C=C2)F)C3=CC=CC=C3)C(=O)NC4=CC=CC=C4
LT00006	azathioprine	vMost-DILI-Concern	DILI	CN1C=NC(=C1SC2=NC=NC3=C2NC=N3)[N+](=O)[O-]
LT01117	bendazac	vMost-DILI-Concern	DILI	C1=CC=C(C=C1)CN2C3=CC=CC=C3C(=N2)OCC(=O)O
LT00513	benoxaprofen	vMost-DILI-Concern	DILI	CC(C1=CC2=C(C=C1)OC(=N2)C3=CC=C(C=C3)Cl)C(=O)O
LT01120	benzarone	vMost-DILI-Concern	DILI	CCC1=C(C2=CC=CC=C2O1)C(=O)C3=CC=C(C=C3)O
LT00278	benzbromarone	vMost-DILI-Concern	DILI	CCC1=C(C2=CC=CC=C2O1)C(=O)C3=CC(=C(C(=C3)Br)O)Br
LT01121	benziodarone	vMost-DILI-Concern	DILI	CCC1=C(C2=CC=CC=C2O1)C(=O)C3=CC(=C(C(=C3)I)O)I
LT01064	bexarotene	vMost-DILI-Concern	DILI	CC1=CC2=C(C=C1C(=C)C3=CC=C(C=C3)C(=O)O)C(CCC2(C)C)(C)C
LT00056	bicalutamide	vMost-DILI-Concern	DILI	CC(CS(=O)(=O)C1=CC=C(C=C1)F)(C(=O)NC2=CC(=C(C=C2)C#N)C(F)(F)F)O
LT01202	bortezomib	vMost-DILI-Concern	DILI	B(C(CC(C)C)NC(=O)C(CC1=CC=CC=C1)NC(=O)C2=NC=CN=C2)(O)O
LT01140	bosentan	vMost-DILI-Concern	DILI	CC(C)(C)C1=CC=C(C=C1)S(=O)(=O)NC2=C(C(=NC(=N2)C3=NC=CC=N3)OCCO)OC4=CC=CC=C4OC
LT00519	bromfenac	vMost-DILI-Concern	DILI	C1=CC(=C(C(=C1)CC(=O)O)N)C(=O)C2=CC=C(C=C2)Br
LT00280	busulfan	vMost-DILI-Concern	DILI	CS(=O)(=O)OCCCCOS(=O)(=O)C
LT00060	carbamazepine	vMost-DILI-Concern	DILI	C1=CC=C2C(=C1)C=CC3=CC=CC=C3N2C(=O)N
LT01201	chlormezanone	vMost-DILI-Concern	DILI	CN1C(S(=O)(=O)CCC1=O)C2=CC=C(C=C2)Cl
LT00067	chlorzoxazone	vMost-DILI-Concern	DILI	C1=CC2=C(C=C1Cl)NC(=O)O2
LT01219	cinchophen	vMost-DILI-Concern	DILI	C1=CC=C(C=C1)C2=NC3=CC=CC=C3C(=C2)C(=O)O
LT00178	ciprofloxacin	vMost-DILI-Concern	DILI	C1CC1N2C=C(C(=O)C3=CC(=C(C=C32)N4CCNCC4)F)C(=O)O
LT00187	clarithromycin	vMost-DILI-Concern	DILI	CCC1C(C(C(C(=O)C(CC(C(C(C(C(C(=O)O1)C)OC2CC(C(C(O2)C)O)(C)OC)C)OC3C(C(CC(O3)C)N(C)C)O)(C)OC)C)C)O)(C)O
LT00694	clomacran	vMost-DILI-Concern	DILI	CN(C)CCCC1C2=CC=CC=C2NC3=C1C=C(C=C3)Cl
LT01228	clometacin	vMost-DILI-Concern	DILI	CC1=C(C2=C(N1CC(=O)O)C=C(C=C2)OC)C(=O)C3=CC=C(C=C3)Cl
LT00185	clomipramine	vMost-DILI-Concern	DILI	CN(C)CCCN1C2=CC=CC=C2CCC3=C1C=C(C=C3)Cl
LT00287	clozapine	vMost-DILI-Concern	DILI	CN1CCN(CC1)C2=NC3=C(C=CC(=C3)Cl)NC4=CC=CC=C42
LT01250	cyclofenil	vMost-DILI-Concern	DILI	CC(=O)OC1=CC=C(C=C1)C(=C2CCCCC2)C3=CC=C(C=C3)OC(=O)C
LT00209	cytarabine	vMost-DILI-Concern	DILI	C1=CN(C(=O)N=C1N)C2C(C(C(O2)CO)O)O
LT00288	dacarbazine	vMost-DILI-Concern	DILI	CN(C)N=NC1=C(NC=N1)C(=O)N
LT00539	danazol	vMost-DILI-Concern	DILI	CC12CCC3C(C1CCC2(C#C)O)CCC4=CC5=C(CC34C)C=NO5
LT00080	dantrolene	vMost-DILI-Concern	DILI	C1C(=O)NC(=O)N1N=CC2=CC=C(O2)C3=CC=C(C=C3)[N+](=O)[O-]
LT01243	darunavir	vMost-DILI-Concern	DILI	CC(C)CN(CC(C(CC1=CC=CC=C1)NC(=O)OC2COC3C2CCO3)O)S(=O)(=O)C4=CC=C(C=C4)N
LT00563	deferasirox	vMost-DILI-Concern	DILI	C1=CC=C(C(=C1)C2=NN(C(=N2)C3=CC=CC=C3O)C4=CC=C(C=C4)C(=O)O)O
LT00084	diclofenac	vMost-DILI-Concern	DILI	C1=CC=C(C(=C1)CC(=O)O)NC2=C(C=CC=C2Cl)Cl
LT01285	didanosine	vMost-DILI-Concern	DILI	C1CC(OC1CO)N2C=NC3=C2N=CNC3=O
LT00085	diflunisal	vMost-DILI-Concern	DILI	C1=CC(=C(C=C1C2=C(C=C(C=C2)F)F)C(=O)O)O
LT01292	diltiazem	vMost-DILI-Concern	DILI	CC(=O)OC1C(SC2=CC=CC=C2N(C1=O)CCN(C)C)C3=CC=C(C=C3)OC
LT00295	disulfiram	vMost-DILI-Concern	DILI	CCN(CC)C(=S)SSC(=S)N(CC)CC
LT00671	dronedarone	vMost-DILI-Concern	DILI	CCCCC1=C(C2=C(O1)C=CC(=C2)NS(=O)(=O)C)C(=O)C3=CC=C(C=C3)OCCCN(CCCC)CCCC
LT01318	droxicam	vMost-DILI-Concern	DILI	CN1C2=C(C3=CC=CC=C3S1(=O)=O)OC(=O)N(C2=O)C4=CC=CC=N4
LT02035	duloxetine	vMost-DILI-Concern	DILI	CNCCC(C1=CC=CS1)OC2=CC=CC3=CC=CC=C32
LT01849	ebrotidine	vMost-DILI-Concern	DILI	C1=CC(=CC=C1S(=O)(=O)NC=NCCSCC2=CSC(=N2)N=C(N)N)Br
LT01323	efavirenz	vMost-DILI-Concern	DILI	C1CC1C#CC2(C3=C(C=CC(=C3)Cl)NC(=O)O2)C(F)(F)F
LT00663	eltrombopag olamine	vMost-DILI-Concern	DILI	CC1=C(C=C(C=C1)N2C(=O)C(=C(N2)C)N=NC3=CC=CC(=C3O)C4=CC(=CC=C4)C(=O)O)C
LT01214	erlotinib	vMost-DILI-Concern	DILI	COCCOC1=C(C=C2C(=C1)C(=NC=N2)NC3=CC=CC(=C3)C#C)OCCOC
LT00092	erythromycin	vMost-DILI-Concern	DILI	CCC1C(C(C(C(=O)C(CC(C(C(C(C(C(=O)O1)C)OC2CC(C(C(O2)C)O)(C)OC)C)OC3C(C(CC(O3)C)N(C)C)O)(C)O)C)C)O)(C)O
LT01342	estramustine	vMost-DILI-Concern	DILI	CC12CCC3C(C1CCC2O)CCC4=C3C=CC(=C4)OC(=O)N(CCCl)CCCl
LT01345	ethambutol	vMost-DILI-Concern	DILI	CCC(CO)NCCNC(CC)CO
LT00240	etodolac	vMost-DILI-Concern	DILI	CCC1=CC=CC2=C1NC3=C2CCOC3(CC)CC(=O)O
LT00653	etravirine	vMost-DILI-Concern	DILI	CC1=CC(=CC(=C1OC2=NC(=NC(=C2Br)N)NC3=CC=C(C=C3)C#N)C)C#N
LT00394	exemestane	vMost-DILI-Concern	DILI	CC12CCC3C(C1CCC2=O)CC(=C)C4=CC(=O)C=CC34C
LT01359	exifone	vMost-DILI-Concern	DILI	C1=CC(=C(C(=C1C(=O)C2=CC(=C(C(=C2)O)O)O)O)O)O
LT01870	falnidamol	vMost-DILI-Concern	DILI	CN1CCC(CC1)NC2=NC=C3C(=N2)C(=NC=N3)NC4=CC(=C(C=C4)F)Cl
LT00554	febuxostat	vMost-DILI-Concern	DILI	CC1=C(SC(=N1)C2=CC(=C(C=C2)OCC(C)C)C#N)C(=O)O
LT00097	felbamate	vMost-DILI-Concern	DILI	C1=CC=C(C=C1)C(COC(=O)N)COC(=O)N
LT01846	fenclozic acid	vMost-DILI-Concern	DILI	C1=CC(=CC=C1C2=NC(=CS2)CC(=O)O)Cl
LT00099	fenoprofen	vMost-DILI-Concern	DILI	CC(C1=CC(=CC=C1)OC2=CC=CC=C2)C(=O)O
LT01371	fialuridine	vMost-DILI-Concern	DILI	C1=C(C(=O)NC(=O)N1C2C(C(C(O2)CO)O)F)I
LT00701	fiduxosin	vMost-DILI-Concern	DILI	COC1=CC=CC2=C1C3CN(CC3CO2)CCCCN4C(=O)C5=C(C6=NC(=CN=C6S5)C7=CC=CC=C7)NC4=O
LT01372	fipexide	vMost-DILI-Concern	DILI	C1CN(CCN1CC2=CC3=C(C=C2)OCO3)C(=O)COC4=CC=C(C=C4)Cl
LT00179	fluconazole	vMost-DILI-Concern	DILI	C1=CC(=C(C=C1F)F)C(CN2C=NC=N2)(CN3C=NC=N3)O
LT00101	flutamide	vMost-DILI-Concern	DILI	CC(C)C(=O)NC1=CC(=C(C=C1)[N+](=O)[O-])C(F)(F)F
LT01400	fosphenytoin	vMost-DILI-Concern	DILI	C1=CC=C(C=C1)C2(C(=O)N(C(=O)N2)COP(=O)(O)O)C3=CC=CC=C3
LT00402	gefitinib	vMost-DILI-Concern	DILI	COC1=C(C=C2C(=C1)N=CN=C2NC3=CC(=C(C=C3)F)Cl)OCCCN4CCOCC4
LT01407	gemcitabine	vMost-DILI-Concern	DILI	C1=CN(C(=O)N=C1N)C2C(C(C(O2)CO)O)(F)F
LT00020	gemfibrozil	vMost-DILI-Concern	DILI	CC1=CC(=C(C=C1)C)OCCCC(C)(C)C(=O)O
LT02092	glafenine	vMost-DILI-Concern	DILI	C1=CC=C(C(=C1)C(=O)OCC(CO)O)NC2=C3C=CC(=CC3=NC=C2)Cl
LT00558	griseofulvin	vMost-DILI-Concern	DILI	CC1CC(=O)C=C(C12C(=O)C3=C(O2)C(=C(C=C3OC)OC)Cl)OC
LT00106	hydroxyurea	vMost-DILI-Concern	DILI	C(=O)(N)NO
LT00560	ibufenac	vMost-DILI-Concern	DILI	CC(C)CC1=CC=C(C=C1)CC(=O)O
LT00107	imatinib	vMost-DILI-Concern	DILI	CC1=C(C=C(C=C1)NC(=O)C2=CC=C(C=C2)CN3CCN(CC3)C)NC4=NC=CC(=N4)C5=CN=CC=C5
LT00022	indomethacin	vMost-DILI-Concern	DILI	CC1=C(C2=C(N1C(=O)C3=CC=C(C=C3)Cl)C=CC(=C2)OC)CC(=O)O
LT00109	iproniazid	vMost-DILI-Concern	DILI	CC(C)NNC(=O)C1=CC=NC=C1
LT00696	isaxonine	vMost-DILI-Concern	DILI	CC(C)NC1=NC=CC=N1
LT00306	isoniazid	vMost-DILI-Concern	DILI	C1=CN=CC=C1C(=O)NN
LT00234	isotretinoin	vMost-DILI-Concern	DILI	CC1=C(C(CCC1)(C)C)C=CC(=CC=CC(=CC(=O)O)C)C
LT00182	itraconazole	vMost-DILI-Concern	DILI	CCC(C)N1C(=O)N(C=N1)C2=CC=C(C=C2)N3CCN(CC3)C4=CC=C(C=C4)OCC5COC(O5)(CN6C=NC=N6)C7=C(C=C(C=C7)Cl)Cl
LT00111	ketoconazole	vMost-DILI-Concern	DILI	CC(=O)N1CCN(CC1)C2=CC=C(C=C2)OCC3COC(O3)(CN4C=CN=C4)C5=C(C=C(C=C5)Cl)Cl
LT00112	labetalol	vMost-DILI-Concern	DILI	CC(CCC1=CC=CC=C1)NCC(C2=CC(=C(C=C2)O)C(=O)N)O
LT01481	lamotrigine	vMost-DILI-Concern	DILI	C1=CC(=C(C(=C1)Cl)Cl)C2=C(N=C(N=N2)N)N
LT02204	lapatinib	vMost-DILI-Concern	DILI	CS(=O)(=O)CCNCC1=CC=C(O1)C2=CC3=C(C=C2)N=CN=C3NC4=CC(=C(C=C4)OCC5=CC(=CC=C5)F)Cl
LT00113	leflunomide	vMost-DILI-Concern	DILI	CC1=C(C=NO1)C(=O)NC2=CC=C(C=C2)C(F)(F)F
LT01488	levofloxacin	vMost-DILI-Concern	DILI	CC1COC2=C3N1C=C(C(=O)C3=CC(=C2N4CCN(CC4)C)F)C(=O)O
LT00686	lumiracoxib	vMost-DILI-Concern	DILI	CC1=CC(=C(C=C1)NC2=C(C=CC=C2Cl)F)CC(=O)O
LT00640	maraviroc	vMost-DILI-Concern	DILI	CC1=NN=C(N1C2CC3CCC(C2)N3CCC(C4=CC=CC=C4)NC(=O)C5CCC(CC5)(F)F)C(C)C
LT01508	mebanazine	vMost-DILI-Concern	DILI	CC(C1=CC=CC=C1)NN
LT00116	mefenamic acid	vMost-DILI-Concern	DILI	CC1=C(C(=CC=C1)NC2=CC=CC=C2C(=O)O)C
LT02110	mepazine	vMost-DILI-Concern	DILI	CN1CCCC(C1)CN2C3=CC=CC=C3SC4=CC=CC=C42
LT00003	mercaptopurine	vMost-DILI-Concern	DILI	C1=NC2=C(N1)C(=S)N=CN2
LT00580	methimazole	vMost-DILI-Concern	DILI	CN1C=CNC1=S
LT00026	methotrexate	vMost-DILI-Concern	DILI	CN(CC1=CN=C2C(=N1)C(=NC(=N2)N)N)C3=CC=C(C=C3)C(=O)NC(CCC(=O)O)C(=O)O
LT00121	methyldopa	vMost-DILI-Concern	DILI	CC(CC1=CC(=C(C=C1)O)O)(C(=O)O)N
LT01553	mexiletine	vMost-DILI-Concern	DILI	CC1=C(C(=CC=C1)C)OCC(C)N
LT01263	milnacipran	vMost-DILI-Concern	DILI	CCN(CC)C(=O)C1(CC1CN)C2=CC=CC=C2
LT00416	minocycline	vMost-DILI-Concern	DILI	CN(C)C1C2CC3CC4=C(C=CC(=C4C(=C3C(=O)C2(C(=C(C1=O)C(=O)N)O)O)O)O)N(C)C
LT01574	moxisylyte	vMost-DILI-Concern	DILI	CC1=CC(=C(C=C1OC(=O)C)C(C)C)OCCN(C)C
LT02121	nandrolone decanoate	vMost-DILI-Concern	DILI	CC12CCC3C(C1CCC2O)CCC4=CC(=O)CCC34
LT00124	nefazodone	vMost-DILI-Concern	DILI	CCC1=NN(C(=O)N1CCOC2=CC=CC=C2)CCCN3CCN(CC3)C4=CC(=CC=C4)Cl
LT00260	nevirapine	vMost-DILI-Concern	DILI	CC1=C2C(=NC=C1)N(C3=C(C=CC=N3)C(=O)N2)C4CC4
LT00312	niacin	vMost-DILI-Concern	DILI	C1=CC(=CN=C1)C(=O)O
LT01594	nialamide	vMost-DILI-Concern	DILI	C1=CC=C(C=C1)CNC(=O)CCNNC(=O)C2=CC=NC=C2
LT01600	nilutamide	vMost-DILI-Concern	DILI	CC1(C(=O)N(C(=O)N1)C2=CC(=C(C=C2)[N+](=O)[O-])C(F)(F)F)C
LT00314	nimesulide	vMost-DILI-Concern	DILI	CS(=O)(=O)NC1=C(C=C(C=C1)[N+](=O)[O-])OC2=CC=CC=C2
LT01602	niperotidine	vMost-DILI-Concern	DILI	CN(C)CC1=CC=C(O1)CSCCNC(=C[N+](=O)[O-])NCC2=CC3=C(C=C2)OCO3
LT01854	nitrefazole	vMost-DILI-Concern	DILI	CC1=NC(=CN1C2=CC=C(C=C2)[N+](=O)[O-])[N+](=O)[O-]
LT00125	nitrofurantoin	vMost-DILI-Concern	DILI	C1C(=O)NC(=O)N1N=CC2=CC=C(O2)[N+](=O)[O-]
LT01611	nomifensine	vMost-DILI-Concern	DILI	CN1CC(C2=C(C1)C(=CC=C2)N)C3=CC=CC=C3
LT01615	nortriptyline	vMost-DILI-Concern	DILI	CNCCC=C1C2=CC=CC=C2CCC3=CC=CC=C31
LT02216	orlistat	vMost-DILI-Concern	DILI	CCCCCCCCCCCC(CC1C(C(=O)O1)CCCCCC)OC(=O)C(CC(C)C)NC=O
LT00845	oxandrolone	vMost-DILI-Concern	DILI	CC12CCC3C(C1CCC2(C)O)CCC4C3(COC(=O)C4)C
LT00235	oxymetholone	vMost-DILI-Concern	DILI	CC12CCC3C(C1CCC2(C)O)CCC4C3(CC(=CO)C(=O)C4)C
LT00690	oxyphenisatin	vMost-DILI-Concern	DILI	CC(=O)OC1=CC=C(C=C1)C2(C3=CC=CC=C3NC2=O)C4=CC=C(C=C4)OC(=O)C
LT00702	pafuramidine	vMost-DILI-Concern	DILI	CON=C(C1=CC=C(C=C1)C2=CC=C(O2)C3=CC=C(C=C3)C(=NOC)N)N
LT01637	papaverine	vMost-DILI-Concern	DILI	COC1=C(C=C(C=C1)CC2=NC=CC3=CC(=C(C=C32)OC)OC)OC
LT00672	pazopanib	vMost-DILI-Concern	DILI	CC1=C(C=C(C=C1)NC2=NC=CC(=N2)N(C)C3=CC4=NN(C(=C4C=C3)C)C)S(=O)(=O)N
LT00246	pemoline	vMost-DILI-Concern	DILI	C1=CC=C(C=C1)C2C(=O)N=C(O2)N
LT01651	pentostatin	vMost-DILI-Concern	DILI	C1C(C(OC1N2C=NC3=C2NC=NCC3O)CO)O
LT00131	perhexiline	vMost-DILI-Concern	DILI	C1CCC(CC1)C(CC2CCCCN2)C3CCCCC3
LT00703	phenoxypropazine	vMost-DILI-Concern	DILI	CC(COC1=CC=CC=C1)NN
LT00032	phenytoin	vMost-DILI-Concern	DILI	C1=CC=C(C=C1)C2(C(=O)NC(=O)N2)C3=CC=CC=C3
LT00697	pipamazine	vMost-DILI-Concern	DILI	C1CN(CCC1C(=O)N)CCCN2C3=CC=CC=C3SC4=C2C=C(C=C4)Cl
LT01680	pirprofen	vMost-DILI-Concern	DILI	CC(C1=CC(=C(C=C1)N2CC=CC2)Cl)C(=O)O
LT00698	pralnacasan	vMost-DILI-Concern	DILI	CCOC1C(CC(=O)O1)NC(=O)C2CCCN3N2C(=O)C(CCC3=O)NC(=O)C4=NC=CC5=CC=CC=C54
LT00136	propylthiouracil	vMost-DILI-Concern	DILI	CCCC1=CC(=O)NC(=S)N1
LT00642	raltegravir	vMost-DILI-Concern	DILI	CC1=NN=C(O1)C(=O)NC(C)(C)C2=NC(=C(C(=O)N2C)O)C(=O)NCC3=CC=C(C=C3)F
LT00034	rifampin	vMost-DILI-Concern	DILI	CC1C=CC=C(C(=O)NC2=C(C3=C(C4=C(C(=C3O)C)OC(C4=O)(OC=CC(C(C(C(C(C(C1O)C)O)C)OC(=O)C)C)OC)C)C(=C2C=NN5CCN(CC5)C)O)O)C
LT01731	riluzole	vMost-DILI-Concern	DILI	C1=CC2=C(C=C1OC(F)(F)F)SC(=N2)N
LT01737	ritonavir	vMost-DILI-Concern	DILI	CC(C)C1=NC(=CS1)CN(C)C(=O)NC(C(C)C)C(=O)NC(CC2=CC=CC=C2)CC(C(CC3=CC=CC=C3)NC(=O)OCC4=CN=CS4)O
LT02449	sitaxsentan	vMost-DILI-Concern	DILI	CC1=CC2=C(C=C1CC(=O)C3=C(C=CS3)S(=O)(=O)NC4=C(C(=NO4)C)Cl)OCO2
LT01241	sorafenib	vMost-DILI-Concern	DILI	CNC(=O)C1=NC=CC(=C1)OC2=CC=C(C=C2)NC(=O)NC3=CC(=C(C=C3)Cl)C(F)(F)F
LT00144	stavudine	vMost-DILI-Concern	DILI	CC1=CN(C(=O)NC1=O)C2C=CC(O2)CO
LT01816	sulcotidil	vMost-DILI-Concern	DILI	CCCCCCCCNC(C)C(C1=CC=C(C=C1)SC(C)C)O
LT00699	sulfacarbamide	vMost-DILI-Concern	DILI	C1=CC(=CC=C1N)S(=O)(=O)NC(=O)N
LT00147	sulfasalazine	vMost-DILI-Concern	DILI	C1=CC=NC(=C1)NS(=O)(=O)C2=CC=C(C=C2)N=NC3=CC(=C(C=C3)O)C(=O)O
LT00632	sulfathiazole	vMost-DILI-Concern	DILI	C1=CC(=CC=C1N)S(=O)(=O)NC2=NC=CS2
LT00148	sulindac	vMost-DILI-Concern	DILI	CC1=C(C2=C(C1=CC3=CC=C(C=C3)S(=O)C)C=CC(=C2)F)CC(=O)O
LT00565	sunitinib	vMost-DILI-Concern	DILI	CCN(CC)CCNC(=O)C1=C(NC(=C1C)C=C2C3=C(C=CC(=C3)F)NC2=O)C
LT00152	tamoxifen	vMost-DILI-Concern	DILI	CCC(=C(C1=CC=CC=C1)C2=CC=C(C=C2)OCCN(C)C)C3=CC=CC=C3
LT00687	tasosartan	vMost-DILI-Concern	DILI	CC1=C2CCC(=O)N(C2=NC(=N1)C)CC3=CC=C(C=C3)C4=CC=CC=C4C5=NNN=N5
LT01944	telithromycin	vMost-DILI-Concern	DILI	CCC1C2(C(C(C(=O)C(CC(C(C(C(=O)C(C(=O)O1)C)C)OC3C(C(CC(O3)C)N(C)C)O)(C)OC)C)C)N(C(=O)O2)CCCCN4C=C(N=C4)C5=CN=CC=C5)C
LT00634	terbinafine	vMost-DILI-Concern	DILI	CC(C)(C)C#CC=CCN(C)CC1=CC=CC2=CC=CC=C21
LT00223	testosterone	vMost-DILI-Concern	DILI	CC12CCC3C(C1CCC2O)CCC4=CC(=O)CCC34C
LT00635	thiabendazole	vMost-DILI-Concern	DILI	C1=CC=C2C(=C1)NC(=N2)C3=CSC=N3
LT00227	ticlopidine	vMost-DILI-Concern	DILI	C1CN(CC2=C1SC=C2)CC3=CC=CC=C3Cl
LT00636	ticrynafen	vMost-DILI-Concern	DILI	C1=CSC(=C1)C(=O)C2=C(C(=C(C=C2)OCC(=O)O)Cl)Cl
LT00691	tilbroquinol	vMost-DILI-Concern	DILI	CC1=CC(=C(C2=C1C=CC=N2)O)Br
LT01220	tipranavir	vMost-DILI-Concern	DILI	CCCC1(CC(=C(C(=O)O1)C(CC)C2=CC(=CC=C2)NS(=O)(=O)C3=NC=C(C=C3)C(F)(F)F)O)CCC4=CC=CC=C4
LT00155	tizanidine	vMost-DILI-Concern	DILI	C1CN=C(N1)NC2=C(C=CC3=NSN=C32)Cl
LT00156	tolcapone	vMost-DILI-Concern	DILI	CC1=CC=C(C=C1)C(=O)C2=CC(=C(C(=C2)O)O)[N+](=O)[O-]
LT01822	tolrestat	vMost-DILI-Concern	DILI	CN(CC(=O)O)C(=S)C1=CC=CC2=C1C=CC(=C2C(F)(F)F)OC
LT00661	tolvaptan	vMost-DILI-Concern	DILI	CC1=CC=CC=C1C(=O)NC2=CC(=C(C=C2)C(=O)N3CCCC(C4=C3C=CC(=C4)Cl)O)C
LT00700	triacetyldiphenolisatin	vMost-DILI-Concern	DILI	CC(=O)N1C2=CC=CC=C2C(C1=O)(C3=CC=C(C=C3)OC(=O)C)C4=CC=C(C=C4)OC(=O)C
LT00168	troglitazone	vMost-DILI-Concern	DILI	CC1=C(C(=C2CCC(OC2=C1C)(C)COC3=CC=C(C=C3)CC4C(=O)NC(=O)S4)C)O
LT00645	trovafloxacin	vMost-DILI-Concern	DILI	C1C2C(C2N)CN1C3=C(C=C4C(=O)C(=CN(C4=N3)C5=C(C=C(C=C5)F)F)C(=O)O)F
LT00160	valproic acid	vMost-DILI-Concern	DILI	CCCC(CCC)C(=O)O
LT01097	voriconazole	vMost-DILI-Concern	DILI	CC(C1=NC=NC=C1F)C(CN2C=NC=N2)(C3=C(C=C(C=C3)F)F)O
LT01867	xenazoic acid	vMost-DILI-Concern	DILI	CCOC(C(=O)C1=CC=C(C=C1)C2=CC=CC=C2)NC3=CC=C(C=C3)C(=O)O
LT02033	ximelagatran	vMost-DILI-Concern	DILI	CCOC(=O)CNC(C1CCCCC1)C(=O)N2CCC2C(=O)NCC3=CC=C(C=C3)C(=NO)N
LT01869	zafirlukast	vMost-DILI-Concern	DILI	CC1=CC=CC=C1S(=O)(=O)NC(=O)C2=CC(=C(C=C2)CC3=CN(C4=C3C=C(C=C4)NC(=O)OC5CCCC5)C)OC
LT00163	zidovudine	vMost-DILI-Concern	DILI	CC1=CN(C(=O)NC1=O)C2CC(C(O2)CO)N=[N+]=[N-]
LT00649	zileuton	vMost-DILI-Concern	DILI	CC(C1=CC2=CC=CC=C2S1)N(C(=O)N)O
LT01874	zimelidine	vMost-DILI-Concern	DILI	CN(C)CC=C(C1=CC=C(C=C1)Br)C2=CN=CC=C2
LT01141	acamprosate	vLess-DILI-Concern	DILI	CC(=O)NCCCS(=O)(=O)O
LT01035	acebutolol	vLess-DILI-Concern	DILI	CCCC(=O)NC1=CC(=C(C=C1)OCC(CNC(C)C)O)C(=O)C
LT01853	aceclofenac	vLess-DILI-Concern	DILI	C1=CC=C(C(=C1)CC(=O)OCC(=O)O)NC2=C(C=CC=C2Cl)Cl
LT00041	aciclovir	vLess-DILI-Concern	DILI	C1=NC2=C(N1COCCO)N=C(NC2=O)N
LT01155	adefovir	vLess-DILI-Concern	DILI	C1=NC2=C(C(=N1)N)N=CN2CCOCP(=O)(O)O
LT00980	alendronate	vLess-DILI-Concern	DILI	C(CC(O)(P(=O)(O)O)P(=O)(O)O)CN
LT01107	alfuzosin	vLess-DILI-Concern	DILI	CN(CCCNC(=O)C1CCCO1)C2=NC3=CC(=C(C=C3C(=N2)N)OC)OC
LT01244	aliskiren	vLess-DILI-Concern	DILI	CC(C)C(CC1=CC(=C(C=C1)OC)OCCCOC)CC(C(CC(C(C)C)C(=O)NCC(C)(C)C(=O)N)O)N
LT01070	alosetron	vLess-DILI-Concern	DILI	CC1=C(N=CN1)CN2CCC3=C(C2=O)C4=CC=CC=C4N3C
LT00501	alprazolam	vLess-DILI-Concern	DILI	CC1=NN=C2N1C3=C(C=C(C=C3)Cl)C(=NC2)C4=CC=CC=C4
LT02070	amiloride	vLess-DILI-Concern	DILI	C1(=C(N=C(C(=N1)Cl)N)N)C(=O)N=C(N)N
LT00047	amitriptyline	vLess-DILI-Concern	DILI	CN(C)CCC=C1C2=CC=CC=C2CCC3=CC=CC=C31
LT00175	amlodipine	vLess-DILI-Concern	DILI	CCOC(=O)C1=C(NC(=C(C1C2=CC=CC=C2Cl)C(=O)OC)C)COCCN
LT00507	amoxicillin	vLess-DILI-Concern	DILI	CC1(C(N2C(S1)C(C2=O)NC(=O)C(C3=CC=C(C=C3)O)N)C(=O)O)C
LT02100	amphetamine	vLess-DILI-Concern	DILI	CC(CC1=CC=CC=C1)N
LT00048	amphotericin b	vLess-DILI-Concern	DILI	CC1C=CC=CC=CC=CC=CC=CC=CC(CC2C(C(CC(O2)(CC(CC(C(CCC(CC(CC(=O)OC(C(C1O)C)C)O)O)O)O)O)O)O)C(=O)O)OC3C(C(C(C(O3)C)O)N)O
LT00049	ampicillin	vLess-DILI-Concern	DILI	CC1(C(N2C(S1)C(C2=O)NC(=O)C(C3=CC=CC=C3)N)C(=O)O)C
LT00263	anastrozole	vLess-DILI-Concern	DILI	CC(C)(C#N)C1=CC(=CC(=C1)CN2C=NC=N2)C(C)(C)C#N
LT00053	aspirin	vLess-DILI-Concern	DILI	CC(=O)OC1=CC=CC=C1C(=O)O
LT01199	atazanavir	vLess-DILI-Concern	DILI	CC(C)(C)C(C(=O)NC(CC1=CC=CC=C1)C(CN(CC2=CC=C(C=C2)C3=CC=CC=N3)NC(=O)C(C(C)(C)C)NC(=O)OC)O)NC(=O)OC
LT00277	atenolol	vLess-DILI-Concern	DILI	CC(C)NCC(COC1=CC=C(C=C1)CC(=O)N)O
LT00265	azithromycin	vLess-DILI-Concern	DILI	CCC1C(C(C(N(CC(CC(C(C(C(C(C(=O)O1)C)OC2CC(C(C(O2)C)O)(C)OC)C)OC3C(C(CC(O3)C)N(C)C)O)(C)O)C)C)C)O)(C)O
LT01113	baclofen	vLess-DILI-Concern	DILI	C1=CC(=CC=C1C(CC(=O)O)CN)Cl
LT01116	benazepril	vLess-DILI-Concern	DILI	CCOC(=O)C(CCC1=CC=CC=C1)NC2CCC3=CC=CC=C3N(C2=O)CC(=O)O
LT00825	bendroflumethiazide	vLess-DILI-Concern	DILI	C1=CC=C(C=C1)CC2NC3=C(C=C(C(=C3)C(F)(F)F)S(=O)(=O)N)S(=O)(=O)N2
LT00800	benzonatate	vLess-DILI-Concern	DILI	CCCCNC1=CC=C(C=C1)C(=O)OCCOCCOCCOCCOCCOCCOCCOCCOCCOC
LT00279	bromocriptine	vLess-DILI-Concern	DILI	CC(C)CC1C(=O)N2CCCC2C3(N1C(=O)C(O3)(C(C)C)NC(=O)C4CN(C5CC6=C(NC7=CC=CC(=C67)C5=C4)Br)C)O
LT00058	bupropion	vLess-DILI-Concern	DILI	CC(C(=O)C1=CC(=CC=C1)Cl)NC(C)(C)C
LT01022	candesartan	vLess-DILI-Concern	DILI	CCOC1=NC2=CC=CC(=C2N1CC3=CC=C(C=C3)C4=CC=CC=C4C5=NNN=N5)C(=O)O
LT00059	captopril	vLess-DILI-Concern	DILI	CC(CS)C(=O)N1CCCC1C(=O)O
LT01159	carbenicillin	vLess-DILI-Concern	DILI	CC1(C(N2C(S1)C(C2=O)NC(=O)C(C3=CC=CC=C3)C(=O)O)C(=O)O)C
LT00207	carvedilol	vLess-DILI-Concern	DILI	COC1=CC=CC=C1OCCNCC(COC2=CC=CC3=C2C4=CC=CC=C4N3)O
LT01166	cefaclor	vLess-DILI-Concern	DILI	C1C(=C(N2C(S1)C(C2=O)NC(=O)C(C3=CC=CC=C3)N)C(=O)O)Cl
LT01167	cefadroxil	vLess-DILI-Concern	DILI	CC1=C(N2C(C(C2=O)NC(=O)C(C3=CC=C(C=C3)O)N)SC1)C(=O)O
LT01171	cefazolin	vLess-DILI-Concern	DILI	CC1=NN=C(S1)SCC2=C(N3C(C(C3=O)NC(=O)CN4C=NN=N4)SC2)C(=O)O
LT01289	cefdinir	vLess-DILI-Concern	DILI	C=CC1=C(N2C(C(C2=O)NC(=O)C(=NO)C3=CSC(=N3)N)SC1)C(=O)O
LT01172	cefepime	vLess-DILI-Concern	DILI	C[N+]1(CCCC1)CC2=C(N3C(C(C3=O)NC(=O)C(=NOC)C4=CSC(=N4)N)SC2)C(=O)[O-]
LT01176	cefoperazone	vLess-DILI-Concern	DILI	CCN1CCN(C(=O)C1=O)C(=O)NC(C2=CC=C(C=C2)O)C(=O)NC3C4N(C3=O)C(=C(CS4)CSC5=NN=NN5C)C(=O)O
LT01177	cefotaxime	vLess-DILI-Concern	DILI	CC(=O)OCC1=C(N2C(C(C2=O)NC(=O)C(=NOC)C3=CSC(=N3)N)SC1)C(=O)O
LT01182	cefprozil	vLess-DILI-Concern	DILI	CC=CC1=C(N2C(C(C2=O)NC(=O)C(C3=CC=C(C=C3)O)N)SC1)C(=O)O
LT00062	ceftazidime	vLess-DILI-Concern	DILI	CC(C)(C(=O)O)ON=C(C1=CSC(=N1)N)C(=O)NC2C3N(C2=O)C(=C(CS3)C[N+]4=CC=CC=C4)C(=O)[O-]
LT01185	ceftriaxone	vLess-DILI-Concern	DILI	CN1C(=NC(=O)C(=O)N1)SCC2=C(N3C(C(C3=O)NC(=O)C(=NOC)C4=CSC(=N4)N)SC2)C(=O)O
LT01186	cefuroxime	vLess-DILI-Concern	DILI	CON=C(C1=CC=CO1)C(=O)NC2C3N(C2=O)C(=C(CS3)COC(=O)N)C(=O)O
LT00252	celecoxib	vLess-DILI-Concern	DILI	CC1=CC=C(C=C1)C2=CC(=NN2C3=CC=C(C=C3)S(=O)(=O)N)C(F)(F)F
LT01189	cephalexin	vLess-DILI-Concern	DILI	CC1=C(N2C(C(C2=O)NC(=O)C(C3=CC=CC=C3)N)SC1)C(=O)O
LT01190	cetirizine	vLess-DILI-Concern	DILI	C1CN(CCN1CCOCC(=O)O)C(C2=CC=CC=C2)C3=CC=C(C=C3)Cl
LT00286	chlorambucil	vLess-DILI-Concern	DILI	C1=CC(=CC=C1CCCC(=O)O)N(CCCl)CCCl
LT00066	chlorcyclizine	vLess-DILI-Concern	DILI	CN1CCN(CC1)C(C2=CC=CC=C2)C3=CC=C(C=C3)Cl
LT01198	chlordiazepoxide	vLess-DILI-Concern	DILI	CN=C1CN(C(=C2C=C(C=CC2=N1)Cl)C3=CC=CC=C3)O
LT01207	chloroquine	vLess-DILI-Concern	DILI	CCN(CC)CCCC(C)NC1=C2C=CC(=CC2=NC=C1)Cl
LT01208	chlorothiazide	vLess-DILI-Concern	DILI	C1=C2C(=CC(=C1Cl)S(=O)(=O)N)S(=O)(=O)N=CN2
LT00068	chlorpromazine	vLess-DILI-Concern	DILI	CN(C)CCCN1C2=CC=CC=C2SC3=C1C=C(C=C3)Cl
LT00379	chlorpropamide	vLess-DILI-Concern	DILI	CCCNC(=O)NS(=O)(=O)C1=CC=C(C=C1)Cl
LT01218	cimetidine	vLess-DILI-Concern	DILI	CC1=C(N=CN1)CSCCNC(=NC)NC#N
LT00219	citalopram	vLess-DILI-Concern	DILI	CN(C)CCCC1(C2=C(CO1)C=C(C=C2)C#N)C3=CC=C(C=C3)F
LT01225	clindamycin	vLess-DILI-Concern	DILI	CCCC1CC(N(C1)C)C(=O)NC(C2C(C(C(C(O2)SC)O)O)O)C(C)Cl
LT00011	clofibrate	vLess-DILI-Concern	DILI	CCOC(=O)C(C)(C)OC1=CC=C(C=C1)Cl
LT00233	clomiphene	vLess-DILI-Concern	DILI	CCN(CC)CCOC1=CC=C(C=C1)C(=C(C2=CC=CC=C2)Cl)C3=CC=CC=C3
LT00532	clonazepam	vLess-DILI-Concern	DILI	C1C(=O)NC2=C(C=C(C=C2)[N+](=O)[O-])C(=N1)C3=CC=CC=C3Cl
LT01023	clopidogrel	vLess-DILI-Concern	DILI	COC(=O)C(C1=CC=CC=C1Cl)N2CCC3=C(C2)C=CS3
LT00248	clotrimazole	vLess-DILI-Concern	DILI	C1=CC=C(C=C1)C(C2=CC=CC=C2)(C3=CC=CC=C3Cl)N4C=CN=C4
LT01235	cloxacillin	vLess-DILI-Concern	DILI	CC1=C(C(=NO1)C2=CC=CC=C2Cl)C(=O)NC3C4N(C3=O)C(C(S4)(C)C)C(=O)O
LT02004	cromoglicate	vLess-DILI-Concern	DILI	CCOC(=O)C1=CC(=O)C2=C(O1)C=CC=C2OCC(COC3=CC=CC4=C3C(=O)C=C(O4)C(=O)OCC)OC(=O)C(CCCCN)N
LT01249	cyclobenzaprine	vLess-DILI-Concern	DILI	CN(C)CCC=C1C2=CC=CC=C2C=CC3=CC=CC=C31
LT00013	cyclophosphamide	vLess-DILI-Concern	DILI	C1CNP(=O)(OC1)N(CCCl)CCCl
LT01255	cyproheptadine	vLess-DILI-Concern	DILI	CN1CCC(=C2C3=CC=CC=C3C=CC4=CC=CC=C42)CC1
LT00289	dapsone	vLess-DILI-Concern	DILI	C1=CC(=CC=C1N)S(=O)(=O)C2=CC=C(C=C2)N
LT01248	dasatinib	vLess-DILI-Concern	DILI	CC1=C(C(=CC=C1)Cl)NC(=O)C2=CN=C(S2)NC3=NC(=NC(=C3)N4CCN(CC4)CCO)C
LT00386	deferoxamine	vLess-DILI-Concern	DILI	CC(=O)N(CCCCCNC(=O)CCC(=O)N(CCCCCNC(=O)CCC(=O)N(CCCCCN)O)O)O
LT01085	desloratadine	vLess-DILI-Concern	DILI	C1CC2=C(C=CC(=C2)Cl)C(=C3CCNCC3)C4=C1C=CC=N4
LT00573	desvenlafaxine	vLess-DILI-Concern	DILI	CN(C)CC(C1=CC=C(C=C1)O)C2(CCCCC2)O
LT01266	dexlansoprazole	vLess-DILI-Concern	DILI	CC1=C(C=CN=C1CS(=O)C2=NC3=CC=CC=C3N2)OCC(F)(F)F
LT02909	dexmethylphenidate	vLess-DILI-Concern	DILI	COC(=O)C(C1CCCCN1)C2=CC=CC=C2
LT02041	dicloxacillin	vLess-DILI-Concern	DILI	CC1=C(C(=NO1)C2=C(C=CC=C2Cl)Cl)C(=O)NC3C4N(C3=O)C(C(S4)(C)C)C(=O)O
LT01302	disopyramide	vLess-DILI-Concern	DILI	CC(C)N(CCC(C1=CC=CC=C1)(C2=CC=CC=N2)C(=O)N)C(C)C
LT01309	docetaxel	vLess-DILI-Concern	DILI	CC1=C2C(C(=O)C3(C(CC4C(C3C(C(C2(C)C)(CC1OC(=O)C(C(C5=CC=CC=C5)NC(=O)OC(C)(C)C)O)O)OC(=O)C6=CC=CC=C6)(CO4)OC(=O)C)O)C)O
LT00052	donepezil	vLess-DILI-Concern	DILI	COC1=C(C=C2C(=C1)CC(C2=O)CC3CCN(CC3)CC4=CC=CC=C4)OC
LT01314	doxepin	vLess-DILI-Concern	DILI	COC1=C(C=C2C(=C1)CC(C2=O)CC3CCN(CC3)CC4=CC=CC=C4)OC
LT00335	doxorubicin	vLess-DILI-Concern	DILI	CC1C(C(CC(O1)OC2CC(CC3=C(C4=C(C(=C23)O)C(=O)C5=C(C4=O)C=CC=C5OC)O)(C(=O)CO)O)N)O
LT00393	doxycycline	vLess-DILI-Concern	DILI	CC1C2C(C3C(C(=O)C(=C(C3(C(=O)C2=C(C4=C1C=CC=C4O)O)O)O)C(=O)N)N(C)C)O
LT00296	enalapril	vLess-DILI-Concern	DILI	CCOC(=O)C(CCC1=CC=CC=C1)NC(C)C(=O)N2CCCC2C(=O)O
LT01968	entacapone	vLess-DILI-Concern	DILI	CCN(CC)C(=O)C(=CC1=CC(=C(C(=C1)O)O)[N+](=O)[O-])C#N
LT02929	escitalopram	vLess-DILI-Concern	DILI	CN(C)CCCC1(C2=C(CO1)C=C(C=C2)C#N)C3=CC=C(C=C3)F
LT01589	esomeprazole Sodium	vLess-DILI-Concern	DILI	CC1=CN=C(C(=C1OC)C)CS(=O)C2=NC3=C(N2)C=C(C=C3)OC
LT00016	estradiol	vLess-DILI-Concern	DILI	CC12CCC3C(C1CCC2O)CCC4=C3C=CC(=C4)O
LT01348	ethionamide	vLess-DILI-Concern	DILI	CCC1=NC=CC(=C1)C(=S)N
LT00094	etoposide	vLess-DILI-Concern	DILI	CC1OCC2C(O1)C(C(C(O2)OC3C4COC(=O)C4C(C5=CC6=C(C=C35)OCO6)C7=CC(=C(C(=C7)OC)O)OC)O)O
LT01153	ezetimibe	vLess-DILI-Concern	DILI	C1=CC(=CC=C1C2C(C(=O)N2C3=CC=C(C=C3)F)CCC(C4=CC=C(C=C4)F)O)O
LT00095	famotidine	vLess-DILI-Concern	DILI	C1=C(N=C(S1)N=C(N)N)CSCCC(=NS(=O)(=O)N)N
LT00397	felodipine	vLess-DILI-Concern	DILI	CCOC(=O)C1=C(NC(=C(C1C2=C(C(=CC=C2)Cl)Cl)C(=O)OC)C)C
LT00098	fenofibrate	vLess-DILI-Concern	DILI	CC(C)OC(=O)C(C)(C)OC1=CC=C(C=C1)C(=O)C2=CC=C(C=C2)Cl
LT00167	finasteride	vLess-DILI-Concern	DILI	CC12CCC3C(C1CCC2C(=O)NC(C)(C)C)CCC4C3(C=CC(=O)N4)C
LT01375	flecainide	vLess-DILI-Concern	DILI	C1CCNC(C1)CNC(=O)C2=C(C=CC(=C2)OCC(F)(F)F)OCC(F)(F)F
LT01029	fluorouracil	vLess-DILI-Concern	DILI	C1=C(C(=O)NC(=O)N1)F
LT00018	fluoxetine	vLess-DILI-Concern	DILI	CNCCC(C1=CC=CC=C1)OC2=CC=C(C=C2)C(F)(F)F
LT01394	flurazepam	vLess-DILI-Concern	DILI	CCN(CC)CCN1C(=O)CN=C(C2=C1C=CC(=C2)Cl)C3=CC=CC=C3F
LT00172	fluvastatin	vLess-DILI-Concern	DILI	CC(C)N1C2=CC=CC=C2C(=C1C=CC(CC(CC(=O)O)O)O)C3=CC=C(C=C3)F
LT01125	fondaparinux sodium	vLess-DILI-Concern	DILI	COC1C(C(C(C(O1)COS(=O)(=O)O)OC2C(C(C(C(O2)C(=O)O)OC3C(C(C(C(O3)COS(=O)(=O)O)OC4C(C(C(C(O4)C(=O)O)OC5C(C(C(C(O5)COS(=O)(=O)O)O)O)NS(=O)(=O)O)O)O)OS(=O)(=O)O)NS(=O)(=O)O)O)OS(=O)(=O)O)O)NS(=O)(=O)O
LT01398	fosfomycin	vLess-DILI-Concern	DILI	CC1C(O1)P(=O)(O)O
LT01399	fosinopril	vLess-DILI-Concern	DILI	CCC(=O)OC(C(C)C)OP(=O)(CCCCC1=CC=CC=C1)CC(=O)N2CC(CC2C(=O)O)C3CCCCC3
LT00658	fospropofol	vLess-DILI-Concern	DILI	CC(C)C1=C(C(=CC=C1)C(C)C)OCOP(=O)(O)O
LT00300	gabapentin	vLess-DILI-Concern	DILI	C1CCC(CC1)(CC(=O)O)CN
LT01084	gemifloxacin	vLess-DILI-Concern	DILI	CON=C1CN(CC1CN)C2=C(C=C3C(=O)C(=CN(C3=N2)C4CC4)C(=O)O)F
LT00302	glibenclamide	vLess-DILI-Concern	DILI	COC1=C(C=C(C=C1)Cl)C(=O)NCCC2=CC=C(C=C2)S(=O)(=O)NC(=O)NC3CCCCC3
LT00173	glimepiride	vLess-DILI-Concern	DILI	CCC1=C(CN(C1=O)C(=O)NCCC2=CC=C(C=C2)S(=O)(=O)NC(=O)NC3CCC(CC3)C)C
LT00243	glipizide	vLess-DILI-Concern	DILI	CC1=NC=C(N=C1)C(=O)NCCC2=CC=C(C=C2)S(=O)(=O)NC(=O)NC3CCCCC3
LT00405	haloperidol	vLess-DILI-Concern	DILI	C1CN(CCC1(C2=CC=C(C=C2)Cl)O)CCCC(=O)C3=CC=C(C=C3)F
LT00559	hydralazine	vLess-DILI-Concern	DILI	C1=CC=C2C(=C1)C=NN=C2NN
LT01433	hydrochlorothiazide	vLess-DILI-Concern	DILI	C1NC2=CC(=C(C=C2S(=O)(=O)N1)S(=O)(=O)N)Cl
LT02026	hydroxychloroquine	vLess-DILI-Concern	DILI	CCN(CCCC(C)NC1=C2C=CC(=CC2=NC=C1)Cl)CCO
LT00199	ibuprofen	vLess-DILI-Concern	DILI	CC(C)CC1=CC=C(C=C1)C(C)C(=O)O
LT00562	ifosfamide	vLess-DILI-Concern	DILI	C1CN(P(=O)(OC1)NCCCl)CCCl
LT00108	imipramine	vLess-DILI-Concern	DILI	CN(C)CCCN1C2=CC=CC=C2CCC3=CC=CC=C31
LT01005	irbesartan	vLess-DILI-Concern	DILI	CCCCC1=NC2(CCCC2)C(=O)N1CC3=CC=C(C=C3)C4=CC=CC=C4C5=NNN=N5
LT01466	irinotecan	vLess-DILI-Concern	DILI	CCC1=C2C=C(C=CC2=NC3=C1CN4C3=CC5=C(C4=O)COC(=O)C5(CC)O)OC(=O)N6CCC(CC6)N7CCCCC7
LT01475	isradipine	vLess-DILI-Concern	DILI	CC1=C(C(C(=C(N1)C)C(=O)OC(C)C)C2=CC=CC3=NON=C32)C(=O)OC
LT00859	ketamine	vLess-DILI-Concern	DILI	CNC1(CCCCC1=O)C2=CC=CC=C2Cl
LT00023	ketoprofen	vLess-DILI-Concern	DILI	CC(C1=CC=CC(=C1)C(=O)C2=CC=CC=C2)C(=O)O
LT00204	ketorolac	vLess-DILI-Concern	DILI	C1CN2C(=CC=C2C(=O)C3=CC=CC=C3)C1C(=O)O
LT00569	lamivudine	vLess-DILI-Concern	DILI	C1C(OC(S1)CO)N2C=CC(=NC2=O)N
LT00307	lansoprazole	vLess-DILI-Concern	DILI	CC1=C(C=CN=C1CS(=O)C2=NC3=CC=CC=C3N2)OCC(F)(F)F
LT01238	lenalidomide	vLess-DILI-Concern	DILI	C1CC(=O)NC(=O)C1N2CC3=C(C2=O)C=CC=C3N
LT00572	letrozole	vLess-DILI-Concern	DILI	C1=CC(=CC=C1C#N)C(C2=CC=C(C=C2)C#N)N3C=NC=N3
LT01059	levetiracetam	vLess-DILI-Concern	DILI	CCC(C(=O)N)N1CCCC1=O
LT00600	levocetirizine dihydrochloride	vLess-DILI-Concern	DILI	C1CN(CCN1CCOCC(=O)O)C(C2=CC=CC=C2)C3=CC=C(C=C3)Cl
LT01072	levothyroxine	vLess-DILI-Concern	DILI	C1=C(C=C(C(=C1I)OC2=CC(=C(C(=C2)I)O)I)I)CC(C(=O)O)N
LT01077	linezolid	vLess-DILI-Concern	DILI	CC(=O)NCC1CN(C(=O)O1)C2=CC(=C(C=C2)N3CCOCC3)F
LT01492	lisinopril	vLess-DILI-Concern	DILI	C1CC(N(C1)C(=O)C(CCCCN)NC(CCC2=CC=CC=C2)C(=O)O)C(=O)O
LT00575	lomustine	vLess-DILI-Concern	DILI	C1CCC(CC1)NC(=O)N(CCCl)N=O
LT01497	loracarbef	vLess-DILI-Concern	DILI	C1CC(=C(N2C1C(C2=O)NC(=O)C(C3=CC=CC=C3)N)C(=O)O)Cl
LT01499	losartan	vLess-DILI-Concern	DILI	CCCCC1=NC(=C(N1CC2=CC=C(C=C2)C3=CC=CC=C3C4=NNN=N4)CO)Cl
LT00576	lovastatin	vLess-DILI-Concern	DILI	CCC(C)C(=O)OC1CC(C=C2C1C(C(C=C2)C)CCC3CC(CC(=O)O3)O)C
LT00308	mebendazole	vLess-DILI-Concern	DILI	COC(=O)NC1=NC2=C(N1)C=C(C=C2)C(=O)C3=CC=CC=C3
LT01514	mefloquine	vLess-DILI-Concern	DILI	C1CCNC(C1)C(C2=CC(=NC3=C2C=CC=C3C(F)(F)F)C(F)(F)F)O
LT00117	meloxicam	vLess-DILI-Concern	DILI	CC1=CN=C(S1)NC(=O)C2=C(C3=CC=CC=C3S(=O)(=O)N2C)O
LT01517	melphalan	vLess-DILI-Concern	DILI	C1=CC(=CC=C1CC(C(=O)O)N)N(CCCl)CCCl
LT01908	memantine	vLess-DILI-Concern	DILI	CC12CC3CC(C1)(CC(C3)(C2)N)C
LT01525	meropenem	vLess-DILI-Concern	DILI	CC1C2C(C(=O)N2C(=C1SC3CC(NC3)C(=O)N(C)C)C(=O)O)C(C)O
LT00414	mesalazine	vLess-DILI-Concern	DILI	C1=CC(=C(C=C1N)C(=O)O)O
LT00841	metaxalone	vLess-DILI-Concern	DILI	CC1=CC(=CC(=C1)OCC2CNC(=O)O2)C
LT00119	metformin	vLess-DILI-Concern	DILI	CN(C)C(=N)N=C(N)N
LT01532	methazolamide	vLess-DILI-Concern	DILI	CC(=O)N=C1N(N=C(S1)S(=O)(=O)N)C
LT01537	methoxsalen	vLess-DILI-Concern	DILI	COC1=C2C(=CC3=C1OC=C3)C=CC(=O)O2
LT01545	methylphenidate	vLess-DILI-Concern	DILI	COC(=O)C(C1CCCCN1)C2=CC=CC=C2
LT00478	methylprednisolone	vLess-DILI-Concern	DILI	CC1CC2C3CCC(C3(CC(C2C4(C1=CC(=O)C=C4)C)O)C)(C(=O)CO)O
LT00222	methyltestosterone	vLess-DILI-Concern	DILI	CC12CCC(=O)C=C1CCC3C2CCC4(C3CCC4(C)O)C
LT01549	metoclopramide	vLess-DILI-Concern	DILI	CCN(CC)CCNC(=O)C1=CC(=C(C=C1OC)N)Cl
LT00309	metoprolol	vLess-DILI-Concern	DILI	CC(C)NCC(COC1=CC=C(C=C1)CCOC)O
LT00584	metronidazole	vLess-DILI-Concern	DILI	CC1=NC=C(N1CCO)[N+](=O)[O-]
LT01560	mirtazapine	vLess-DILI-Concern	DILI	CN1CCN2C(C1)C3=CC=CC=C3CC4=C2N=CC=C4
LT00588	mitomycin	vLess-DILI-Concern	DILI	CC1=C(C(=O)C2=C(C1=O)N3CC4C(C3(C2COC(=O)N)OC)N4)N
LT01565	mitoxantrone	vLess-DILI-Concern	DILI	C1=CC(=C2C(=C1NCCNCCO)C(=O)C3=C(C=CC(=C3C2=O)O)O)NCCNCCO
LT00589	modafinil	vLess-DILI-Concern	DILI	C1=CC=C(C=C1)C(C2=CC=CC=C2)S(=O)CC(=O)N
LT02007	montelukast	vLess-DILI-Concern	DILI	CC(C)(C1=CC=CC=C1CCC(C2=CC=CC(=C2)C=CC3=NC4=C(C=CC(=C4)Cl)C=C3)SCC5(CC5)CC(=O)O)O
LT02008	moxifloxacin	vLess-DILI-Concern	DILI	COC1=C2C(=CC(=C1N3CC4CCCNC4C3)F)C(=O)C(=CN2C5CC5)C(=O)O
LT01288	mycophenolate mofetil	vLess-DILI-Concern	DILI	CC1=C(C(=C(C2=C1COC2=O)O)CC=C(C)CCC(=O)OCCN3CCOCC3)OC
LT01583	nafcillin	vLess-DILI-Concern	DILI	CCOC1=C(C2=CC=CC=C2C=C1)C(=O)NC3C4N(C3=O)C(C(S4)(C)C)C(=O)O
LT00593	naproxen	vLess-DILI-Concern	DILI	CC(C1=CC2=C(C=C1)C=C(C=C2)OC)C(=O)O
LT01233	nelarabine	vLess-DILI-Concern	DILI	COC1=NC(=NC2=C1N=CN2C3C(C(C(O3)CO)O)O)N
LT01012	nelfinavir	vLess-DILI-Concern	DILI	CC1=C(C=CC=C1O)C(=O)NC(CSC2=CC=CC=C2)C(CN3CC4CCCCC4CC3C(=O)NC(C)(C)C)O
LT00313	nifedipine	vLess-DILI-Concern	DILI	CC1=C(C(C(=C(N1)C)C(=O)OC)C2=CC=CC=C2[N+](=O)[O-])C(=O)OC
LT00315	nizatidine	vLess-DILI-Concern	DILI	CNC(=C[N+](=O)[O-])NCCSCC1=CSC(=N1)CN(C)C
LT01614	norfloxacin	vLess-DILI-Concern	DILI	CCN1C=C(C(=O)C2=CC(=C(C=C21)N3CCNCC3)F)C(=O)O
LT01620	ofloxacin	vLess-DILI-Concern	DILI	CC1COC2=C3N1C=C(C(=O)C3=CC(=C2N4CCN(CC4)C)F)C(=O)O
LT00259	olanzapine	vLess-DILI-Concern	DILI	CC1=CC2=C(S1)NC3=CC=CC=C3N=C2N4CCN(CC4)C
LT00126	olsalazine	vLess-DILI-Concern	DILI	C1=CC(=C(C=C1N=NC2=CC(=C(C=C2)O)C(=O)O)C(=O)O)O
LT00206	omeprazole	vLess-DILI-Concern	DILI	CC1=CN=C(C(=C1OC)C)CS(=O)C2=NC3=C(N2)C=C(C=C3)OC
LT01619	ondansetron	vLess-DILI-Concern	DILI	CC1=NC=CN1CC2CCC3=C(C2=O)C4=CC=CC=C4N3C
LT01624	oxacillin	vLess-DILI-Concern	DILI	CC1=C(C(=NO1)C2=CC=CC=C2)C(=O)NC3C4N(C3=O)C(C(S4)(C)C)C(=O)O
LT00429	oxaprozin	vLess-DILI-Concern	DILI	C1=CC=C(C=C1)C2=C(OC(=N2)CCC(=O)O)C3=CC=CC=C3
LT01056	oxcarbazepine	vLess-DILI-Concern	DILI	C1C2=CC=CC=C2N(C3=CC=CC=C3C1=O)C(=O)N
LT00430	paclitaxel	vLess-DILI-Concern	DILI	CC1=C2C(C(=O)C3(C(CC4C(C3C(C(C2(C)C)(CC1OC(=O)C(C(C5=CC=CC=C5)NC(=O)C6=CC=CC=C6)O)O)OC(=O)C7=CC=CC=C7)(CO4)OC(=O)C)O)C)OC(=O)C
LT00606	pantoprazole	vLess-DILI-Concern	DILI	COC1=C(C(=NC=C1)CS(=O)C2=NC3=C(N2)C=C(C=C3)OC(F)F)OC
LT00128	paroxetine	vLess-DILI-Concern	DILI	C1CNCC(C1C2=CC=C(C=C2)F)COC3=CC4=C(C=C3)OCO4
LT00488	penicillamine	vLess-DILI-Concern	DILI	CC(C)(C(C(=O)O)N)S
LT01646	penicillin g	vLess-DILI-Concern	DILI	CC1(C(N2C(S1)C(C2=O)NC(=O)CC3=CC=CC=C3)C(=O)O)C
LT00129	pentamidine	vLess-DILI-Concern	DILI	C1=CC(=CC=C1C(=N)N)OCCCCCOC2=CC=C(C=C2)C(=N)N
LT01655	perphenazine	vLess-DILI-Concern	DILI	C1CN(CCN1CCCN2C3=CC=CC=C3SC4=C2C=C(C=C4)Cl)CCO
LT01657	phenelzine	vLess-DILI-Concern	DILI	C1=CC=C(C=C1)CCNN
LT00030	phenobarbital	vLess-DILI-Concern	DILI	CCC1(C(=O)NC(=O)NC1=O)C2=CC=CC=C2
LT00805	phentermine	vLess-DILI-Concern	DILI	CC(C)(CC1=CC=CC=C1)N
LT00134	pioglitazone	vLess-DILI-Concern	DILI	CCC1=CN=C(C=C1)CCOC2=CC=C(C=C2)CC3C(=O)NC(=O)S3
LT01679	piroxicam	vLess-DILI-Concern	DILI	CN1C(=C(C2=CC=CC=C2S1(=O)=O)O)C(=O)NC3=CC=CC=N3
LT00665	prasugrel hydrochloride	vLess-DILI-Concern	DILI	CC(=O)OC1=CC2=C(S1)CCN(C2)C(C3=CC=CC=C3F)C(=O)C4CC4
LT00186	pravastatin	vLess-DILI-Concern	DILI	CCC(C)C(=O)OC1CC(C=C2C1C(C(C=C2)C)CCC(CC(CC(=O)O)O)O)O
LT00612	prednisolone	vLess-DILI-Concern	DILI	CC12CC(C3C(C1CCC2(C(=O)CO)O)CCC4=CC(=O)C=CC34C)O
LT00180	prednisone	vLess-DILI-Concern	DILI	CC12CC(=O)C3C(C1CCC2(C(=O)CO)O)CCC4=CC(=O)C=CC34C
LT01154	pregabalin	vLess-DILI-Concern	DILI	CC(C)CC(CC(=O)O)CN
LT01699	procainamide	vLess-DILI-Concern	DILI	CCN(CC)CCNC(=O)C1=CC=C(C=C1)N
LT00614	procarbazine	vLess-DILI-Concern	DILI	CC(C)NC(=O)C1=CC=C(C=C1)CNNC
LT00437	prochlorperazine	vLess-DILI-Concern	DILI	CN1CCN(CC1)CCCN2C3=CC=CC=C3SC4=C2C=C(C=C4)Cl
LT00192	progesterone	vLess-DILI-Concern	DILI	CC(=O)C1CCC2C1(CCC3C2CCC4=CC(=O)CCC34C)C
LT00205	promethazine	vLess-DILI-Concern	DILI	CC(CN1C2=CC=CC=C2SC3=CC=CC=C31)N(C)C
LT01705	propafenone	vLess-DILI-Concern	DILI	CCCNCC(COC1=CC=CC=C1C(=O)CCC2=CC=CC=C2)O
LT01708	propofol	vLess-DILI-Concern	DILI	CC(C)C1=C(C(=CC=C1)C(C)C)O
LT00083	propoxyphene	vLess-DILI-Concern	DILI	CCC(=O)OC(CC1=CC=CC=C1)(C2=CC=CC=C2)C(C)CN(C)C
LT00166	pyrazinamide	vLess-DILI-Concern	DILI	C1=CN=C(C=N1)C(=O)N
LT01716	pyrimethamine	vLess-DILI-Concern	DILI	CCC1=C(C(=NC(=N1)N)N)C2=CC=C(C=C2)Cl
LT00267	quetiapine	vLess-DILI-Concern	DILI	C1CN(CCN1CCOCCO)C2=NC3=CC=CC=C3SC4=CC=CC=C42
LT01723	quinapril	vLess-DILI-Concern	DILI	CCOC(=O)C(CCC1=CC=CC=C1)NC(C)C(=O)N2CC3=CC=CC=C3CC2C(=O)O
LT01725	quinidine	vLess-DILI-Concern	DILI	COC1=CC2=C(C=CN=C2C=C1)C(C3CC4CCN3CC4C=C)O
LT01923	quinine	vLess-DILI-Concern	DILI	COC1=CC2=C(C=CN=C2C=C1)C(C3CC4CCN3CC4C=C)O
LT00264	rabeprazole	vLess-DILI-Concern	DILI	CC1=C(C=CN=C1CS(=O)C2=NC3=CC=CC=C3N2)OCCCOC
LT01726	ramipril	vLess-DILI-Concern	DILI	CCOC(=O)C(CCC1=CC=CC=C1)NC(C)C(=O)N2C3CCCC3CC2C(=O)O
LT00138	ranitidine	vLess-DILI-Concern	DILI	CNC(=C[N+](=O)[O-])NCCSCC1=CC=C(O1)CN(C)C
LT00987	remifentanil	vLess-DILI-Concern	DILI	CCC(=O)N(C1=CC=CC=C1)C2(CCN(CC2)CCC(=O)OC)C(=O)OC
LT01002	repaglinide	vLess-DILI-Concern	DILI	CCOC1=C(C=CC(=C1)CC(=O)NC(CC(C)C)C2=CC=CC=C2N3CCCCC3)C(=O)O
LT00139	rifabutin	vLess-DILI-Concern	DILI	CC1C=CC=C(C(=O)N=C2C(=C3C(=C4C2=NC5(N4)CCN(CC5)CC(C)C)C6=C(C(=C3O)C)OC(C6=O)(OC=CC(C(C(C(C(C(C1O)C)O)C)OC(=O)C)C)OC)C)O)C
LT01735	risperidone	vLess-DILI-Concern	DILI	CC1=C(C(=O)N2CCCCC2=N1)CCN3CCC(CC3)C4=NOC5=C4C=CC(=C5)F
LT01016	rivastigmine	vLess-DILI-Concern	DILI	CCN(C)C(=O)OC1=CC=CC(=C1)C(C)N(C)C
LT00990	ropinirole	vLess-DILI-Concern	DILI	CCCN(CCC)CCC1=C2CC(=O)NC2=CC=C1
LT00140	rosiglitazone	vLess-DILI-Concern	DILI	CN(CCOC1=CC=C(C=C1)CC2C(=O)NC(=O)S2)C3=CC=CC=N3
LT01928	rosuvastatin	vLess-DILI-Concern	DILI	CC(C)C1=NC(=NC(=C1C=CC(CC(CC(=O)O)O)O)C2=CC=C(C=C2)F)N(C)S(=O)(=O)C
LT01684	salsalate	vLess-DILI-Concern	DILI	C1=CC=C(C(=C1)C(=O)OC2=CC=CC=C2C(=O)O)O
LT01746	saquinavir	vLess-DILI-Concern	DILI	CC(C)(C)NC(=O)C1CC2CCCCC2CN1CC(C(CC3=CC=CC=C3)NC(=O)C(CC(=O)N)NC(=O)C4=NC5=CC=CC=C5C=C4)O
LT00625	sertraline	vLess-DILI-Concern	DILI	CNC1CCC(C2=CC=CC=C12)C3=CC(=C(C=C3)Cl)Cl
LT00988	sibutramine	vLess-DILI-Concern	DILI	CC(C)CC(C1(CCC1)C2=CC=C(C=C2)Cl)N(C)C
LT01033	sildenafil	vLess-DILI-Concern	DILI	CCCC1=NN(C2=C1N=C(NC2=O)C3=C(C=CC(=C3)S(=O)(=O)N4CCN(CC4)C)OCC)C
LT00142	simvastatin	vLess-DILI-Concern	DILI	CCC(C)(C)C(=O)OC1CC(C=C2C1C(C(C=C2)C)CCC3CC(CC(=O)O3)O)C
LT00443	sirolimus	vLess-DILI-Concern	DILI	CC1CCC2CC(C(=CC=CC=CC(CC(C(=O)C(C(C(=CC(C(=O)CC(OC(=O)C3CCCCN3C(=O)C(=O)C1(O2)O)C(C)CC4CCC(C(C4)OC)O)C)C)O)OC)C)C)C)OC
LT01251	sitagliptin	vLess-DILI-Concern	DILI	C1CN2C(=NN=C2C(F)(F)F)CN1C(=O)CC(CC3=CC(=C(C=C3F)F)F)N
LT00143	spironolactone	vLess-DILI-Concern	DILI	CC(=O)SC1CC2=CC(=O)CCC2(C3C1C4CCC5(C4(CC3)C)CCC(=O)O5)C
LT01766	succimer	vLess-DILI-Concern	DILI	C(C(C(=O)O)S)(C(=O)O)S
LT00146	sulfadiazine	vLess-DILI-Concern	DILI	C1=CN=C(N=C1)NS(=O)(=O)C2=CC=C(C=C2)N
LT01933	sulfamethizole	vLess-DILI-Concern	DILI	CC1=NN=C(S1)NS(=O)(=O)C2=CC=C(C=C2)N
LT00448	tacrolimus	vLess-DILI-Concern	DILI	CC1CC(C2C(CC(C(O2)(C(=O)C(=O)N3CCCCC3C(=O)OC(C(C(CC(=O)C(C=C(C1)C)CC=C)O)C)C(=CC4CCC(C(C4)OC)O)C)O)C)OC)OC
LT00982	tamsulosin	vLess-DILI-Concern	DILI	CCOC1=CC=CC=C1OCCNC(C)CC2=CC(=C(C=C2)OC)S(=O)(=O)N
LT02063	telmisartan	vLess-DILI-Concern	DILI	CCCC1=NC2=C(C=C(C=C2N1CC3=CC=C(C=C3)C4=CC=CC=C4C(=O)O)C5=NC6=CC=CC=C6N5C)C
LT00153	temozolomide	vLess-DILI-Concern	DILI	CN1C(=O)N2C=NC(=C2N=N1)C(=O)N
LT01786	teniposide	vLess-DILI-Concern	DILI	COC1=CC(=CC(=C1O)OC)C2C3C(COC3=O)C(C4=CC5=C(C=C24)OCO5)OC6C(C(C7C(O6)COC(O7)C8=CC=CS8)O)O
LT02224	tenofovir	vLess-DILI-Concern	DILI	CC(CN1C=NC2=C1N=CN=C2N)OCP(=O)(O)O
LT00877	terbutaline	vLess-DILI-Concern	DILI	CC(C)(C)NCC(C1=CC(=CC(=C1)O)O)O
LT00036	tetracycline	vLess-DILI-Concern	DILI	CC1(C2CC3C(C(=O)C(=C(C3(C(=O)C2=C(C4=C1C=CC=C4O)O)O)O)C(=O)N)N(C)C)O
LT00450	thalidomide	vLess-DILI-Concern	DILI	C1CC(=O)NC(=O)C1N2C(=O)C3=CC=CC=C3C2=O
LT00452	thioguanine	vLess-DILI-Concern	DILI	C1=NC2=C(N1)C(=S)N=C(N2)N
LT00451	thioridazine	vLess-DILI-Concern	DILI	CN1CCCCC1CCN2C3=CC=CC=C3SC4=C2C=C(C=C4)SC
LT00637	tinidazole	vLess-DILI-Concern	DILI	CCS(=O)(=O)CCN1C(=NC=C1[N+](=O)[O-])C
LT00266	tolazamide	vLess-DILI-Concern	DILI	CC1=CC=C(C=C1)S(=O)(=O)NC(=O)NN2CCCCCC2
LT01820	tolmetin	vLess-DILI-Concern	DILI	CC1=CC=C(C=C1)C(=O)C2=CC=C(N2C)CC(=O)O
LT00455	topiramate	vLess-DILI-Concern	DILI	CC1(OC2COC3(C(C2O1)OC(O3)(C)C)COS(=O)(=O)N)C
LT01828	trandolapril	vLess-DILI-Concern	DILI	CCOC(=O)C(CCC1=CC=CC=C1)NC(C)C(=O)N2C3CCCCC3CC2C(=O)O
LT01829	tranylcypromine	vLess-DILI-Concern	DILI	C1C(C1N)C2=CC=CC=C2
LT01830	trazodone	vLess-DILI-Concern	DILI	C1CN(CCN1CCCN2C(=O)N3C=CC=CC3=N2)C4=CC(=CC=C4)Cl
LT01833	triamterene	vLess-DILI-Concern	DILI	C1=CC=C(C=C1)C2=NC3=C(N=C2N)N=C(N=C3N)N
LT01842	trimethoprim	vLess-DILI-Concern	DILI	COC1=CC(=CC(=C1OC)OC)CC2=CN=C(N=C2N)N
LT01856	valaciclovir	vLess-DILI-Concern	DILI	CC(C)C(C(=O)OCCOCN1C=NC2=C1N=C(NC2=O)N)N
LT01971	valdecoxib	vLess-DILI-Concern	DILI	CC1=C(C(=NO1)C2=CC=CC=C2)C3=CC=C(C=C3)S(=O)(=O)N
LT01857	valsartan	vLess-DILI-Concern	DILI	CCCCC(=O)N(CC1=CC=C(C=C1)C2=CC=CC=C2C3=NNN=N3)C(C(C)C)C(=O)O
LT01242	varenicline	vLess-DILI-Concern	DILI	C1C2CNCC1C3=CC4=NC=CN=C4C=C23
LT00174	venlafaxine	vLess-DILI-Concern	DILI	CN(C)CC(C1=CC=C(C=C1)OC)C2(CCCCC2)O
LT00332	verapamil	vLess-DILI-Concern	DILI	CC(C)C(CCCN(C)CCC1=CC(=C(C=C1)OC)OC)(C#N)C2=CC(=C(C=C2)OC)OC
LT01862	vincristine	vLess-DILI-Concern	DILI	CCC1(CC2CC(C3=C(CCN(C2)C1)C4=CC=CC=C4N3)(C5=C(C=C6C(=C5)C78CCN9C7C(C=CC9)(C(C(C8N6C=O)(C(=O)OC)O)OC(=O)C)CC)OC)C(=O)OC)O
LT00162	vitamin a	vLess-DILI-Concern	DILI	CC1=C(C(CCC1)(C)C)C=CC(=CC=CC(=CCO)C)C
LT00647	warfarin	vLess-DILI-Concern	DILI	CC(=O)CC(C1=CC=CC=C1)C2=C(C3=CC=CC=C3OC2=O)O
LT01017	ziprasidone	vLess-DILI-Concern	DILI	C1CN(CCN1CCC2=C(C=C3C(=C2)CC(=O)N3)Cl)C4=NSC5=CC=CC=C54
LT01088	zoledronate	vLess-DILI-Concern	DILI	C1=CN(C=N1)CC(O)(P(=O)(O)O)P(=O)(O)O
LT00165	zonisamide	vLess-DILI-Concern	DILI	C1=CC=C2C(=C1)C(=NO2)CS(=O)(=O)N
LT02096	acetylcholine chloride	vNo-DILI-Concern	no-DILI	CC(=O)OCC[N+](C)(C)C
LT01041	acetylcysteine	vNo-DILI-Concern	no-DILI	CC(=O)NC(CS)C(=O)O
LT01047	adenosine	vNo-DILI-Concern	no-DILI	C1=NC2=C(C(=N1)N)N=CN2C3C(C(C(O3)CO)O)O
LT00925	alfentanil	vNo-DILI-Concern	no-DILI	CCC(=O)N(C1=CC=CC=C1)C2(CCN(CC2)CCN3C(=O)N(N=N3)CC)COC
LT01053	almotriptan	vNo-DILI-Concern	no-DILI	CN(C)CCC1=CNC2=C1C=C(C=C2)CS(=O)(=O)N3CCCC3
LT01215	alvimopan	vNo-DILI-Concern	no-DILI	CC1CN(CCC1(C)C2=CC(=CC=C2)O)CC(CC3=CC=CC=C3)C(=O)NCC(=O)O
LT01629	ambenonium	vNo-DILI-Concern	no-DILI	CC[N+](CC)(CCNC(=O)C(=O)NCC[N+](CC)(CC)CC1=CC=CC=C1Cl)CC2=CC=CC=C2Cl
LT01067	amifostine	vNo-DILI-Concern	no-DILI	C(CN)CNCCSP(=O)(O)O
LT01068	amikacin	vNo-DILI-Concern	no-DILI	C1C(C(C(C(C1NC(=O)C(CCN)O)OC2C(C(C(C(O2)CO)O)N)O)O)OC3C(C(C(C(O3)CN)O)O)O)N
LT01071	aminocaproic acid	vNo-DILI-Concern	no-DILI	C(CCC(=O)O)CCN
LT00054	aminohippurate	vNo-DILI-Concern	no-DILI	C1=CC(=CC=C1C(=O)NCC(=O)O)N
LT02217	apomorphine	vNo-DILI-Concern	no-DILI	CN1CCC2=CC=CC3=C2C1CC4=C3C(=C(C=C4)O)O
LT01030	argatroban	vNo-DILI-Concern	no-DILI	CC1CCN(C(C1)C(=O)O)C(=O)C(CCCN=C(N)N)NS(=O)(=O)C2=CC=CC3=C2NCC(C3)C
LT00917	atracurium	vNo-DILI-Concern	no-DILI	C[N+]1(CCC2=CC(=C(C=C2C1CC3=CC(=C(C=C3)OC)OC)OC)OC)CCC(=O)OCCCCCOC(=O)CC[N+]4(CCC5=CC(=C(C=C5C4CC6=CC(=C(C=C6)OC)OC)OC)OC)C
LT00511	atropine	vNo-DILI-Concern	no-DILI	CN1C2CCC1CC(C2)OC(=O)C(CO)C3=CC=CC=C3
LT00659	bendamustine	vNo-DILI-Concern	no-DILI	CN1C2=C(C=C(C=C2)N(CCCl)CCCl)N=C1CCCC(=O)O
LT00832	benzphetamine	vNo-DILI-Concern	no-DILI	CC(CC1=CC=CC=C1)N(C)CC2=CC=CC=C2
LT01123	benztropine	vNo-DILI-Concern	no-DILI	CN1C2CCC1CC(C2)OC(C3=CC=CC=C3)C4=CC=CC=C4
LT01276	benzylpenicilloyl polylysine	vNo-DILI-Concern	no-DILI	CC1(C(NC(S1)C(C(=O)NCCCCCC(=O)O)NC(=O)CC2=CC=CC=C2)C(=O)O)C
LT02189	betaine	vNo-DILI-Concern	no-DILI	C[N+](C)(C)CC(=O)[O-]
LT00730	bethanechol	vNo-DILI-Concern	no-DILI	CC(C[N+](C)(C)C)OC(=O)N
LT00817	biperiden	vNo-DILI-Concern	no-DILI	C1CCN(CC1)CCC(C2CC3CC2C=C3)(C4=CC=CC=C4)O
LT02190	bisacodyl	vNo-DILI-Concern	no-DILI	CC(=O)OC1=CC=C(C=C1)C(C2=CC=C(C=C2)OC(=O)C)C3=CC=CC=N3
LT02076	brompheniramine	vNo-DILI-Concern	no-DILI	CN(C)CCC(C1=CC=C(C=C1)Br)C2=CC=CC=N2
LT01144	budesonide	vNo-DILI-Concern	no-DILI	CCCC1OC2CC3C4CCC5=CC(=O)C=CC5(C4C(CC3(C2(O1)C(=O)CO)C)O)C
LT01151	butorphanol	vNo-DILI-Concern	no-DILI	C1CCC2(C3CC4=C(C2(C1)CCN3CC5CCC5)C=C(C=C4)O)O
LT01152	cabergoline	vNo-DILI-Concern	no-DILI	CCNC(=O)N(CCCN(C)C)C(=O)C1CC2C(CC3=CNC4=CC=CC2=C34)N(C1)CC=C
LT01888	caffeine	vNo-DILI-Concern	no-DILI	CN1C=NC2=C1C(=O)N(C(=O)N2C)C
LT00899	calcitriol	vNo-DILI-Concern	no-DILI	CC(CCCC(C)(C)O)C1CCC2C1(CCCC2=CC=C3CC(CC(C3=C)O)O)C
LT00759	carbinoxamine	vNo-DILI-Concern	no-DILI	CN(C)CCOC(C1=CC=C(C=C1)Cl)C2=CC=CC=N2
LT00898	carboprost tromethamine	vNo-DILI-Concern	no-DILI	CCCCCC(C)(C=CC1C(CC(C1CC=CCCCC(=O)O)O)O)O
LT02037	carisoprodol	vNo-DILI-Concern	no-DILI	CCCC(C)(COC(=O)N)COC(=O)NC(C)C
LT01196	chloramphenicol	vNo-DILI-Concern	no-DILI	C1=CC(=CC=C1C(C(CO)NC(=O)C(Cl)Cl)O)[N+](=O)[O-]
LT00009	chlorpheniramine	vNo-DILI-Concern	no-DILI	CN(C)CCC(C1=CC=C(C=C1)Cl)C2=CC=CC=N2
LT01209	cinacalcet	vNo-DILI-Concern	no-DILI	CC(C1=CC=CC2=CC=CC=C21)NCCCC3=CC(=CC=C3)C(F)(F)F
LT00978	cisatracurium besylate	vNo-DILI-Concern	no-DILI	C[N+]1(CCC2=CC(=C(C=C2C1CC3=CC(=C(C=C3)OC)OC)OC)OC)CCC(=O)OCCCCCOC(=O)CC[N+]4(CCC5=CC(=C(C=C5C4CC6=CC(=C(C=C6)OC)OC)OC)OC)C
LT02222	clemastine	vNo-DILI-Concern	no-DILI	CC(C1=CC=CC=C1)(C2=CC=C(C=C2)Cl)OCCC3CCCN3C
LT00644	clevidipine	vNo-DILI-Concern	no-DILI	CCCC(=O)OCOC(=O)C1=C(NC(=C(C1C2=C(C(=CC=C2)Cl)Cl)C(=O)OC)C)C
LT01269	codeine	vNo-DILI-Concern	no-DILI	CN1CCC23C4C1CC5=C2C(=C(C=C5)OC)OC3C(C=C4)O
LT01210	conivaptan	vNo-DILI-Concern	no-DILI	CC1=NC2=C(N1)CCN(C3=CC=CC=C32)C(=O)C4=CC=C(C=C4)NC(=O)C5=CC=CC=C5C6=CC=CC=C6
LT00734	cortisone acetate	vNo-DILI-Concern	no-DILI	CC(=O)OCC(=O)C1(CCC2C1(CC(=O)C3C2CCC4=CC(=O)CCC34C)C)O
LT01188	darifenacin	vNo-DILI-Concern	no-DILI	C1CN(CC1C(C2=CC=CC=C2)(C3=CC=CC=C3)C(=O)N)CCC4=CC5=C(C=C4)OCC5
LT00540	daunorubicin	vNo-DILI-Concern	no-DILI	CC1C(C(CC(O1)OC2CC(CC3=C(C4=C(C(=C23)O)C(=O)C5=C(C4=O)C=CC=C5OC)O)(C(=O)C)O)N)O
LT00810	dexbrompheniramine	vNo-DILI-Concern	no-DILI	CN(C)CCC(C1=CC=C(C=C1)Br)C2=CC=CC=N2
LT00682	dexchlorpheniramine	vNo-DILI-Concern	no-DILI	CN(C)CCC(C1=CC=C(C=C1)Cl)C2=CC=CC=N2
LT01972	dexpanthenol	vNo-DILI-Concern	no-DILI	CC(C)(CO)C(C(=O)NCCCO)O
LT00870	dextroamphetamine	vNo-DILI-Concern	no-DILI	CC(CC1=CC=CC=C1)N
LT02056	dextromethorphan	vNo-DILI-Concern	no-DILI	CN1CCC23CCCCC2C1CC4=C3C=C(C=C4)OC
LT00327	dextrose	vNo-DILI-Concern	no-DILI	C(C(C(C(C(C=O)O)O)O)O)O
LT00774	diatrizoate	vNo-DILI-Concern	no-DILI	CC(=O)NC1=C(C(=C(C(=C1I)C(=O)O)I)NC(=O)C)I
LT00802	dichlorphenamide	vNo-DILI-Concern	no-DILI	C1=C(C=C(C(=C1S(=O)(=O)N)Cl)Cl)S(=O)(=O)N
LT00737	dicyclomine	vNo-DILI-Concern	no-DILI	CCN(CC)CCOC(=O)C1(CCCCC1)C2CCCCC2
LT00806	diethylpropion	vNo-DILI-Concern	no-DILI	CCN(CC)C(C)C(=O)C1=CC=CC=C1
LT00292	digoxin	vNo-DILI-Concern	no-DILI	CC1C(C(CC(O1)OC2C(OC(CC2O)OC3C(OC(CC3O)OC4CCC5(C(C4)CCC6C5CC(C7(C6(CCC7C8=CC(=O)OC8)O)C)O)C)C)C)O)O
LT02218	dihydroergotamine	vNo-DILI-Concern	no-DILI	CC1(C(=O)N2C(C(=O)N3CCCC3C2(O1)O)CC4=CC=CC=C4)NC(=O)C5CC6C(CC7=CNC8=CC=CC6=C78)N(C5)C
LT00074	dimercaprol	vNo-DILI-Concern	no-DILI	C(C(CS)S)O
LT00087	diphenhydramine	vNo-DILI-Concern	no-DILI	CN(C)CCOC(C1=CC=CC=C1)C2=CC=CC=C2
LT01623	diphenoxylate	vNo-DILI-Concern	no-DILI	CCOC(=O)C1(CCN(CC1)CCC(C#N)(C2=CC=CC=C2)C3=CC=CC=C3)C4=CC=CC=C4
LT01308	dobutamine	vNo-DILI-Concern	no-DILI	CC(CCC1=CC=C(C=C1)O)NCCC2=CC(=C(C=C2)O)O
LT01040	dofetilide	vNo-DILI-Concern	no-DILI	CN(CCC1=CC=C(C=C1)NS(=O)(=O)C)CCOC2=CC=C(C=C2)NS(=O)(=O)C
LT00015	dopamine	vNo-DILI-Concern	no-DILI	C1=CC(=C(C=C1CCN)O)O
LT00547	doxapram	vNo-DILI-Concern	no-DILI	CCN1CC(C(C1=O)(C2=CC=CC=C2)C3=CC=CC=C3)CCN4CCOCC4
LT00727	doxylamine	vNo-DILI-Concern	no-DILI	CC(C1=CC=CC=C1)(C2=CC=CC=N2)OCCN(C)C
LT01317	droperidol	vNo-DILI-Concern	no-DILI	C1CN(CC=C1N2C3=CC=CC=C3NC2=O)CCCC(=O)C4=CC=C(C=C4)F
LT01112	dutasteride	vNo-DILI-Concern	no-DILI	CC12CCC3C(C1CCC2C(=O)NC4=C(C=CC(=C4)C(F)(F)F)C(F)(F)F)CCC5C3(C=CC(=O)N5)C
LT00740	dyphylline	vNo-DILI-Concern	no-DILI	CN1C2=C(C(=O)N(C1=O)C)N(C=N2)CC(CO)O
LT02093	edrophonium	vNo-DILI-Concern	no-DILI	CC[N+](C)(C)C1=CC(=CC=C1)O
LT01666	ephedrine	vNo-DILI-Concern	no-DILI	CC(C(C1=CC=CC=C1)O)NC
LT00742	epinephrine	vNo-DILI-Concern	no-DILI	CNCC(C1=CC(=C(C=C1)O)O)O
LT00194	ergocalciferol	vNo-DILI-Concern	no-DILI	CC(C)C(C)C=CC(C)C1CCC2C1(CCCC2=CC=C3CC(CCC3=C)O)C
LT01333	esmolol	vNo-DILI-Concern	no-DILI	CC(C)NCC(COC1=CC=C(C=C1)CCC(=O)OC)O
LT01334	estazolam	vNo-DILI-Concern	no-DILI	C1C2=NN=CN2C3=C(C=C(C=C3)Cl)C(=N1)C4=CC=CC=C4
LT01355	etidronic acid	vNo-DILI-Concern	no-DILI	CC(O)(P(=O)(O)O)P(=O)(O)O
LT01357	etomidate	vNo-DILI-Concern	no-DILI	CCOC(=O)C1=CN=CN1C(C)C2=CC=CC=C2
LT02329	exametazime	vNo-DILI-Concern	no-DILI	CC(C(=NO)C)NCC(C)(C)CNC(C)C(=NO)C
LT00944	fenoldopam	vNo-DILI-Concern	no-DILI	C1CNCC(C2=CC(=C(C(=C21)Cl)O)O)C3=CC=C(C=C3)O
LT00590	fesoterodine	vNo-DILI-Concern	no-DILI	CC(C)C(=O)OC1=C(C=C(C=C1)CO)C(CCN(C(C)C)C(C)C)C2=CC=CC=C2
LT01370	fexofenadine	vNo-DILI-Concern	no-DILI	CC(C)(C1=CC=C(C=C1)C(CCCN2CCC(CC2)C(C3=CC=CC=C3)(C4=CC=CC=C4)O)O)C(=O)O
LT00857	flavoxate	vNo-DILI-Concern	no-DILI	CC1=C(OC2=C(C1=O)C=CC=C2C(=O)OCCN3CCCCC3)C4=CC=CC=C4
LT01382	fludarabine	vNo-DILI-Concern	no-DILI	C1=NC2=C(N1C3C(C(C(O3)CO)O)O)N=C(N=C2N)F
LT00399	fludrocortisone	vNo-DILI-Concern	no-DILI	CC12CCC(=O)C=C1CCC3C2(C(CC4(C3CCC4(C(=O)CO)O)C)O)F
LT01384	flumazenil	vNo-DILI-Concern	no-DILI	CCOC(=O)C1=C2CN(C(=O)C3=C(N2C=N1)C=CC(=C3)F)C
LT00894	fluorescein	vNo-DILI-Concern	no-DILI	C1=CC=C2C(=C1)C(=O)OC23C4=C(C=C(C=C4)O)OC5=C3C=CC(=C5)O
LT01580	folic acid	vNo-DILI-Concern	no-DILI	C1=CC(=CC=C1C(=O)NC(CCC(=O)O)C(=O)O)NCC2=CN=C3C(=N2)C(=O)NC(=N3)N
LT01054	frovatriptan	vNo-DILI-Concern	no-DILI	CNC1CCC2=C(C1)C3=C(N2)C=CC(=C3)C(=O)N
LT00480	gamma hydroxybutyric acid	vNo-DILI-Concern	no-DILI	C(CC(=O)O)CO
LT00836	glycopyrrolate	vNo-DILI-Concern	no-DILI	C[N+]1(CCC(C1)OC(=O)C(C2CCCC2)(C3=CC=CC=C3)O)C
LT01100	guaifenesin	vNo-DILI-Concern	no-DILI	COC1=CC=CC=C1OCC(CO)O
LT00829	guanethidine	vNo-DILI-Concern	no-DILI	C1CCCN(CCC1)CCN=C(N)N
LT00706	histamine diphosphate	vNo-DILI-Concern	no-DILI	C1=C(NC=N1)CCN
LT00188	hydrocortisone	vNo-DILI-Concern	no-DILI	CC12CCC(=O)C=C1CCC3C2C(CC4(C3CCC4(C(=O)CO)O)C)O
LT01437	hydroxyzine	vNo-DILI-Concern	no-DILI	C1CN(CCN1CCOCCO)C(C2=CC=CC=C2)C3=CC=C(C=C3)Cl
LT01156	ibandronate	vNo-DILI-Concern	no-DILI	CCCCCN(C)CCC(O)(P(=O)(O)O)P(=O)(O)O
LT00974	ibutilide	vNo-DILI-Concern	no-DILI	CCCCCCCN(CC)CCCC(C1=CC=C(C=C1)NS(=O)(=O)C)O
LT00141	indocyanine green	vNo-DILI-Concern	no-DILI	CC1(C)C(/C=C/C=C/C=C/C=C2C(C)(C)C3=C(C=CC4=CC=CC=C43)N\2CCCCS(=O)(O)=O)=[N+](CCCCS(=O)(O)=O)C5=C1C6=CC=CC=C6C=C5
LT01454	iodipamide meglumine	vNo-DILI-Concern	no-DILI	C1=C(C(=C(C(=C1I)NC(=O)CCCCC(=O)NC2=C(C=C(C(=C2I)C(=O)O)I)I)I)C(=O)O)I
LT00257	iothalamate sodium	vNo-DILI-Concern	no-DILI	CC(=O)NC1=C(C(=C(C(=C1I)C(=O)O)I)C(=O)NC)I
LT00419	ioversol	vNo-DILI-Concern	no-DILI	C(CO)N(C1=C(C(=C(C(=C1I)C(=O)NCC(CO)O)I)C(=O)NCC(CO)O)I)C(=O)CO
LT00200	isoproterenol	vNo-DILI-Concern	no-DILI	CC(C)NCC(C1=CC(=C(C=C1)O)O)O
LT00818	isosorbide dinitrate	vNo-DILI-Concern	no-DILI	C1C(C2C(O1)C(CO2)O[N+](=O)[O-])O[N+](=O)[O-]
LT02089	isoxsuprine	vNo-DILI-Concern	no-DILI	CC(COC1=CC=CC=C1)NC(C)C(C2=CC=C(C=C2)O)O
LT01477	kanamycin	vNo-DILI-Concern	no-DILI	C1C(C(C(C(C1N)OC2C(C(C(C(O2)CN)O)O)O)O)OC3C(C(C(C(O3)CO)O)N)O)N
LT00886	lactulose	vNo-DILI-Concern	no-DILI	C(C1C(C(C(C(O1)OC2C(OC(C2O)(CO)O)CO)O)O)O)O
LT02077	l-arginine	vNo-DILI-Concern	no-DILI	C(CC(C(=O)O)N)CN=C(N)N
LT01486	l-carnitine	vNo-DILI-Concern	no-DILI	C[N+](C)(C)CC(CC(=O)[O-])O
LT02192	leucovorin	vNo-DILI-Concern	no-DILI	C1C(N(C2=C(N1)N=C(NC2=O)N)C=O)CNC3=CC=C(C=C3)C(=O)NC(CCC(=O)O)C(=O)O
LT02437	Levoleucovorin	vNo-DILI-Concern	no-DILI	C1C(N(C2=C(N1)N=C(NC2=O)N)C=O)CNC3=CC=C(C=C3)C(=O)NC(CCC(=O)O)C(=O)O
LT02442	levomefolate calcium	vNo-DILI-Concern	no-DILI	CN1C(CNC2=C1C(=O)NC(=N2)N)CNC3=CC=C(C=C3)C(=O)NC(CCC(=O)O)C(=O)O
LT01489	levonorgestrel	vNo-DILI-Concern	no-DILI	CCC12CCC3C(C1CCC2(C#C)O)CCC4=CC(=O)CCC34
LT00752	levorphanol	vNo-DILI-Concern	no-DILI	CN1CCC23CCCCC2C1CC4=C3C=C(C=C4)O
LT01905	lidocaine	vNo-DILI-Concern	no-DILI	CCN(CC)CC(=O)NC1=C(C=CC=C1C)C
LT00783	liothyronine	vNo-DILI-Concern	no-DILI	C1=CC(=C(C=C1OC2=C(C=C(C=C2I)CC(C(=O)O)N)I)I)O
LT01468	l-methionine	vNo-DILI-Concern	no-DILI	CSCCC(C(=O)O)N
LT02087	loperamide	vNo-DILI-Concern	no-DILI	CN(C)C(=O)C(CCN1CCC(CC1)(C2=CC=C(C=C2)Cl)O)(C3=CC=CC=C3)C4=CC=CC=C4
LT01498	loratadine	vNo-DILI-Concern	no-DILI	CCOC(=O)N1CCC(=C2C3=C(CCC4=C2N=CC=C4)C=C(C=C3)Cl)CC1
LT01240	lubiprostone	vNo-DILI-Concern	no-DILI	CCCCC(C1(CCC2C(O1)CC(=O)C2CCCCCCC(=O)O)O)(F)F
LT00024	mannitol	vNo-DILI-Concern	no-DILI	C(C(C(C(C(CO)O)O)O)O)O
LT00781	mecamylamine	vNo-DILI-Concern	no-DILI	CC1(C2CCC(C2)C1(C)NC)C
LT00792	meclizine	vNo-DILI-Concern	no-DILI	CC1=CC(=CC=C1)CN2CCN(CC2)C(C3=CC=CC=C3)C4=CC=C(C=C4)Cl
LT00790	mepenzolate	vNo-DILI-Concern	no-DILI	C[N+]1(CCCC(C1)OC(=O)C(C2=CC=CC=C2)(C3=CC=CC=C3)O)C
LT00713	meperidine	vNo-DILI-Concern	no-DILI	CCOC(=O)C1(CCN(CC1)C)C2=CC=CC=C2
LT00822	mepivacaine	vNo-DILI-Concern	no-DILI	CC1=C(C(=CC=C1)C)NC(=O)C2CCCCN2C
LT01521	meprobamate	vNo-DILI-Concern	no-DILI	CCCC(C)(COC(=O)N)COC(=O)N
LT00716	methamphetamine	vNo-DILI-Concern	no-DILI	CC(CC1=CC=CC=C1)NC
LT00787	methsuximide	vNo-DILI-Concern	no-DILI	CC1(CC(=O)N(C1=O)C)C2=CC=CC=C2
LT02074	methylergonovine	vNo-DILI-Concern	no-DILI	CCC(CO)NC(=O)C1CN(C2CC3=CNC4=CC=CC(=C34)C2=C1)C
LT01547	methylscopolamine bromide	vNo-DILI-Concern	no-DILI	C[N+]1(C2CC(CC1C3C2O3)OC(=O)C(CO)C4=CC=CC=C4)C
LT02072	methysergide	vNo-DILI-Concern	no-DILI	CCC(CO)NC(=O)C1CN(C2CC3=CN(C4=CC=CC(=C34)C2=C1)C)C
LT00838	metyrapone	vNo-DILI-Concern	no-DILI	CC(C)(C1=CN=CC=C1)C(=O)C2=CN=CC=C2
LT00895	metyrosine	vNo-DILI-Concern	no-DILI	CC(CC1=CC=C(C=C1)O)(C(=O)O)N
LT01557	midazolam	vNo-DILI-Concern	no-DILI	CC1=NC=C2N1C3=C(C=C(C=C3)Cl)C(=NC2)C4=CC=CC=C4F
LT01558	midodrine	vNo-DILI-Concern	no-DILI	COC1=CC(=C(C=C1)OC)C(CNC(=O)CN)O
LT00184	mifepristone	vNo-DILI-Concern	no-DILI	CC#CC1(CCC2C1(CC(C3=C4CCC(=O)C=C4CCC23)C5=CC=C(C=C5)N(C)C)C)O
LT00992	miglitol	vNo-DILI-Concern	no-DILI	C1C(C(C(C(N1CCO)CO)O)O)O
LT01126	miglustat	vNo-DILI-Concern	no-DILI	CCCCN1CC(C(C(C1CO)O)O)O
LT00587	minoxidil	vNo-DILI-Concern	no-DILI	C1CCN(CC1)C2=NC(=N)N(C(=C2)N)O
LT01564	mitotane	vNo-DILI-Concern	no-DILI	C1=CC=C(C(=C1)C(C2=CC=C(C=C2)Cl)C(Cl)Cl)Cl
LT00950	mivacurium	vNo-DILI-Concern	no-DILI	C[N+]1(CCC2=CC(=C(C=C2C1CC3=CC(=C(C(=C3)OC)OC)OC)OC)OC)CCCOC(=O)CCC=CCCC(=O)OCCC[N+]4(CCC5=CC(=C(C=C5C4CC6=CC(=C(C(=C6)OC)OC)OC)OC)OC)C
LT00905	morphine	vNo-DILI-Concern	no-DILI	CN1CCC23C4C1CC5=C2C(=C(C=C5)O)OC3C(C=C4)O
LT00910	nabilone	vNo-DILI-Concern	no-DILI	CCCCCCC(C)(C)C1=CC2=C(C3CC(=O)CCC3C(O2)(C)C)C(=C1)O
LT01586	nalbuphine	vNo-DILI-Concern	no-DILI	C1CC(C1)CN2CCC34C5C(CCC3(C2CC6=C4C(=C(C=C6)O)O5)O)O
LT00592	naloxone	vNo-DILI-Concern	no-DILI	C=CCN1CCC23C4C(=O)CCC2(C1CC5=C3C(=C(C=C5)O)O4)O
LT00595	neomycin	vNo-DILI-Concern	no-DILI	C1C(C(C(C(C1N)OC2C(C(C(C(O2)CN)O)O)N)OC3C(C(C(O3)CO)OC4C(C(C(C(O4)CN)O)O)N)O)O)N
LT01184	nitazoxanide	vNo-DILI-Concern	no-DILI	CC(=O)OC1=CC=CC=C1C(=O)NC2=NC=C(S2)[N+](=O)[O-]
LT01608	nitroglycerin	vNo-DILI-Concern	no-DILI	C(C(CO[N+](=O)[O-])O[N+](=O)[O-])O[N+](=O)[O-]
LT00738	norepinephrine	vNo-DILI-Concern	no-DILI	C1=CC(=C(C=C1C(CN)O)O)O
LT02269	norethindrone acetate	vNo-DILI-Concern	no-DILI	CC(=O)OC1(CCC2C1(CCC3C2CCC4=CC(=O)CCC34)C)C#C
LT02086	orciprenaline	vNo-DILI-Concern	no-DILI	CC(C)NCC(C1=CC(=CC(=C1)O)O)O
LT02085	orphenadrine	vNo-DILI-Concern	no-DILI	CC1=CC=CC=C1C(C2=CC=CC=C2)OCCN(C)C
LT02084	oxybutynin	vNo-DILI-Concern	no-DILI	CCN(CC)CC#CCOC(=O)C(C1CCCCC1)(C2=CC=CC=C2)O
LT00979	oxycodone	vNo-DILI-Concern	no-DILI	CN1CCC23C4C(=O)CCC2(C1CC5=C3C(=C(C=C5)OC)O4)O
LT00808	oxymorphone	vNo-DILI-Concern	no-DILI	CN1CCC23C4C(=O)CCC2(C1CC5=C3C(=C(C=C5)O)O4)O
LT01252	paliperidone	vNo-DILI-Concern	no-DILI	CC1=C(C(=O)N2CCCC(C2=N1)O)CCN3CCC(CC3)C4=NOC5=C4C=CC(=C5)F
LT02055	pamabrom	vNo-DILI-Concern	no-DILI	CN1C2=C(C(=O)N(C1=O)C)NC(=N2)Br
LT00867	pancuronium	vNo-DILI-Concern	no-DILI	CC(=O)OC1CC2CCC3C(C2(CC1[N+]4(CCCCC4)C)C)CCC5(C3CC(C5OC(=O)C)[N+]6(CCCCC6)C)C
LT02061	paromomycin	vNo-DILI-Concern	no-DILI	C1C(C(C(C(C1N)OC2C(C(C(C(O2)CO)O)O)N)OC3C(C(C(O3)CO)OC4C(C(C(C(O4)CN)O)O)N)O)O)N
LT01644	penbutolol	vNo-DILI-Concern	no-DILI	CC(C)(C)NCC(COC1=CC=CC=C1C2CCCC2)O
LT01648	penicillin v	vNo-DILI-Concern	no-DILI	CC1(C(N2C(S1)C(C2=O)NC(=O)COC3=CC=CC=C3)C(=O)O)C
LT01650	pentazocine	vNo-DILI-Concern	no-DILI	CC1C2CC3=C(C1(CCN2CC=C(C)C)C)C=C(C=C3)O
LT00879	pentetic acid	vNo-DILI-Concern	no-DILI	C(CN(CC(=O)O)CC(=O)O)N(CCN(CC(=O)O)CC(=O)O)CC(=O)O
LT01065	perflutren	vNo-DILI-Concern	no-DILI	C(C(F)(F)F)(C(F)(F)F)(F)F
LT00826	phendimetrazine	vNo-DILI-Concern	no-DILI	CC1C(OCCN1C)C2=CC=CC=C2
LT02082	phenoxybenzamine	vNo-DILI-Concern	no-DILI	CC(COC1=CC=CC=C1)N(CCCl)CC2=CC=CC=C2
LT00433	phentolamine	vNo-DILI-Concern	no-DILI	CC1=CC=C(C=C1)N(CC2=NCCN2)C3=CC(=CC=C3)O
LT00133	physostigmine	vNo-DILI-Concern	no-DILI	CC12CCN(C1N(C3=C2C=C(C=C3)OC(=O)NC)C)C
LT00780	phytonadione	vNo-DILI-Concern	no-DILI	CC1=C(C(=O)C2=CC=CC=C2C1=O)CC=C(C)CCCC(C)CCCC(C)CCCC(C)C
LT01672	pimozide	vNo-DILI-Concern	no-DILI	C1CN(CCC1N2C3=CC=CC=C3NC2=O)CCCC(C4=CC=C(C=C4)F)C5=CC=C(C=C5)F
LT01673	pindolol	vNo-DILI-Concern	no-DILI	CC(C)NCC(COC1=CC=CC2=C1C=CN2)O
LT02340	plerixafor	vNo-DILI-Concern	no-DILI	C1CNCCNCCCN(CCNC1)CC2=CC=C(C=C2)CN3CCCNCCNCCCNCC3
LT00613	primaquine	vNo-DILI-Concern	no-DILI	CC(CCCN)NC1=C2C(=CC(=C1)OC)C=CC=N2
LT00261	primidone	vNo-DILI-Concern	no-DILI	CCC1(C(=O)NCNC1=O)C2=CC=CC=C2
LT02219	procyclidine	vNo-DILI-Concern	no-DILI	C1CCC(CC1)C(CCN2CCCC2)(C3=CC=CC=C3)O
LT00753	propantheline	vNo-DILI-Concern	no-DILI	CC(C)[N+](C)(CCOC(=O)C1C2=CC=CC=C2OC3=CC=CC=C13)C(C)C
LT00848	protriptyline	vNo-DILI-Concern	no-DILI	CNCCCC1C2=CC=CC=C2C=CC3=CC=CC=C13
LT00137	pseudoephedrine	vNo-DILI-Concern	no-DILI	CC(C(C1=CC=CC=C1)O)NC
LT01713	pyrantel	vNo-DILI-Concern	no-DILI	CN1CCCN=C1C=CC2=CC=CS2
LT02081	pyridostigmine	vNo-DILI-Concern	no-DILI	C[N+]1=CC=CC(=C1)OC(=O)N(C)C
LT01980	pyridoxine	vNo-DILI-Concern	no-DILI	CC1=NC=C(C(=C1O)CO)CO
LT01721	quazepam	vNo-DILI-Concern	no-DILI	C1C(=S)N(C2=C(C=C(C=C2)Cl)C(=N1)C3=CC=CC=C3F)CC(F)(F)F
LT00183	raloxifene	vNo-DILI-Concern	no-DILI	C1CCN(CC1)CCOC2=CC=C(C=C2)C(=O)C3=C(SC4=C3C=CC(=C4)O)C5=CC=C(C=C5)O
LT01217	ramelteon	vNo-DILI-Concern	no-DILI	CCC(=O)NCCC1CCC2=C1C3=C(C=C2)OCC3
LT01192	ranolazine	vNo-DILI-Concern	no-DILI	CC1=C(C(=CC=C1)C)NC(=O)CN2CCN(CC2)CC(COC3=CC=CC=C3OC)O
LT00646	regadenoson	vNo-DILI-Concern	no-DILI	CNC(=O)C1=CN(N=C1)C2=NC3=C(C(=N2)N)N=CN3C4C(C(C(O4)CO)O)O
LT01729	reserpine	vNo-DILI-Concern	no-DILI	COC1C(CC2CN3CCC4=C(C3CC2C1C(=O)OC)NC5=C4C=CC(=C5)OC)OC(=O)C6=CC(=C(C(=C6)OC)OC)OC
LT01479	riboflavin	vNo-DILI-Concern	no-DILI	CC1=CC2=C(C=C1C)N(C3=NC(=O)NC(=O)C3=N2)CC(C(C(CO)O)O)O
LT00937	rimantadine	vNo-DILI-Concern	no-DILI	CC(C12CC3CC(C1)CC(C3)C2)N
LT01026	rizatriptan	vNo-DILI-Concern	no-DILI	CN(C)CCC1=CNC2=C1C=C(C=C2)CN3C=NC=N3
LT00957	rocuronium	vNo-DILI-Concern	no-DILI	CC(=O)OC1C(CC2C1(CCC3C2CCC4C3(CC(C(C4)O)N5CCOCC5)C)C)[N+]6(CCCC6)CC=C
LT01051	salbutamol	vNo-DILI-Concern	no-DILI	CC(C)(C)NCC(C1=CC(=C(C=C1)O)CO)O
LT00667	saxagliptin	vNo-DILI-Concern	no-DILI	C1C2CC2N(C1C#N)C(=O)C(C34CC5CC(C3)CC(C5)(C4)O)N
LT01974	scopolamine	vNo-DILI-Concern	no-DILI	CN1C2CC(CC1C3C2O3)OC(=O)C(CO)C4=CC=CC=C4
LT01749	selegiline	vNo-DILI-Concern	no-DILI	CC(CC1=CC=CC=C1)N(C)CC#C
LT02337	sodium bicarbonate	vNo-DILI-Concern	no-DILI	C(=O)(O)O
LT00330	sodium lactate	vNo-DILI-Concern	no-DILI	CC(C(=O)O)O
LT00439	sodium thiosulfate	vNo-DILI-Concern	no-DILI	OS(=O)(=S)O
LT02010	sorbitol	vNo-DILI-Concern	no-DILI	C(C(C(C(C(CO)O)O)O)O)O
LT00145	streptomycin	vNo-DILI-Concern	no-DILI	CC1C(C(C(O1)OC2C(C(C(C(C2O)O)N=C(N)N)O)N=C(N)N)OC3C(C(C(C(O3)CO)O)O)NC)(C=O)O
LT00749	succinylcholine	vNo-DILI-Concern	no-DILI	C[N+](C)(C)CCOC(=O)CCC(=O)OCC[N+](C)(C)C
LT00920	sufentanil	vNo-DILI-Concern	no-DILI	CCC(=O)N(C1=CC=CC=C1)C2(CCN(CC2)CCC3=CC=CS3)COC
LT00664	tapentadol	vNo-DILI-Concern	no-DILI	CCC(C1=CC(=CC=C1)O)C(C)CN(C)C
LT01261	temsirolimus	vNo-DILI-Concern	no-DILI	CC1CCC2CC(C(=CC=CC=CC(CC(C(=O)C(C(C(=CC(C(=O)CC(OC(=O)C3CCCCN3C(=O)C(=O)C1(O2)O)C(C)CC4CCC(C(C4)OC)OC(=O)C(C)(CO)CO)C)C)O)OC)C)C)C)OC
LT01787	terazosin	vNo-DILI-Concern	no-DILI	COC1=C(C=C2C(=C1)C(=NC(=N2)N3CCN(CC3)C(=O)C4CCCO4)N)OC
LT01262	tetrahydrobiopterin	vNo-DILI-Concern	no-DILI	CC(C(C1CNC2=C(N1)C(=O)NC(=N2)N)O)O
LT00154	theophylline	vNo-DILI-Concern	no-DILI	CN1C2=C(C(=O)N(C1=O)C)NC=N2
LT01981	thiamine	vNo-DILI-Concern	no-DILI	CC1=C(SC=[N+]1CC2=CN=C(N=C2N)C)CCO
LT00998	tiludronate	vNo-DILI-Concern	no-DILI	C1=CC(=CC=C1SC(P(=O)(O)O)P(=O)(O)O)Cl
LT01037	tirofiban	vNo-DILI-Concern	no-DILI	CCCCS(=O)(=O)NC(CC1=CC=C(C=C1)OCCCCC2CCNCC2)C(=O)O
LT01011	tolterodine	vNo-DILI-Concern	no-DILI	CC1=CC(=C(C=C1)O)C(CCN(C(C)C)C(C)C)C2=CC=CC=C2
LT01824	topotecan	vNo-DILI-Concern	no-DILI	CCC1(C2=C(COC1=O)C(=O)N3CC4=C(C3=C2)N=C5C=CC(=C(C5=C4)CN(C)C)O)O
LT00923	tranexamic acid	vNo-DILI-Concern	no-DILI	C1CC(CCC1CN)C(=O)O
LT00375	trientine hydrochloride	vNo-DILI-Concern	no-DILI	NCCNCCNCCN
LT01839	trihexyphenidyl	vNo-DILI-Concern	no-DILI	C1CCC(CC1)C(CCN2CCCCC2)(C3=CC=CC=C3)O
LT00798	triprolidine	vNo-DILI-Concern	no-DILI	CC1=CC=C(C=C1)C(=CCN2CCCC2)C3=CC=CC=N3
LT02356	tyramine	vNo-DILI-Concern	no-DILI	C1=CC(=CC=C1CCN)O
LT00916	vecuronium	vNo-DILI-Concern	no-DILI	CC(=O)OC1CC2CCC3C(C2(CC1N4CCCCC4)C)CCC5(C3CC(C5OC(=O)C)[N+]6(CCCCC6)C)C
LT00177	vinblastine	vNo-DILI-Concern	no-DILI	CCC1(CC2CC(C3=C(CCN(C2)C1)C4=CC=CC=C4N3)(C5=C(C=C6C(=C5)C78CCN9C7C(C=CC9)(C(C(C8N6C)(C(=O)OC)O)OC(=O)C)CC)OC)C(=O)OC)O
LT02009	vitamin c	vNo-DILI-Concern	no-DILI	C(C(C1C(=C(C(=O)O1)O)O)O)O
LT01516	vitamin e	vNo-DILI-Concern	no-DILI	CC1=C(C(=C2CCC(OC2=C1C)(C)CCCC(C)CCCC(C)CCCC(C)C)C)O
LT00462	vorinostat	vNo-DILI-Concern	no-DILI	C1=CC=C(C=C1)NC(=O)CCCCCCC(=O)NO
LT00648	zaleplon	vNo-DILI-Concern	no-DILI	CCN(C1=CC=CC(=C1)C2=CC=NC3=C(C=NN23)C#N)C(=O)C
