# Supplementary material for: Identification of average molecular weight (AMW) as a useful chemical descriptor to discriminate liver injury-inducing drugs
Source: PLoS One. 2021 Jun 25;16(6):e0253855. doi: 10.1371/journal.pone.0253855 (PMC8232420; doi:10.1371/journal.pone.0253855)
Supplement: S2 Table — (XLSX) [file pone.0253855.s002.xlsx]

## Sheet: S2 Table
S2 Table. The list of chemical descriptors used.
No.	Name	Description	Block
1	MW	molecular weight	Constitutional indices
2	AMW	average molecular weight	Constitutional indices
4	Se	sum of atomic Sanderson electronegativities (scaled on Carbon atom)	Constitutional indices
5	Sp	sum of atomic polarizabilities (scaled on Carbon atom)	Constitutional indices
6	Si	sum of first ionization potentials (scaled on Carbon atom)	Constitutional indices
8	Me	mean atomic Sanderson electronegativity (scaled on Carbon atom)	Constitutional indices
9	Mp	mean atomic polarizability (scaled on Carbon atom)	Constitutional indices
10	Mi	mean first ionization potential (scaled on Carbon atom)	Constitutional indices
11	GD	graph density	Constitutional indices
12	nAT	number of atoms	Constitutional indices
13	nSK	number of non-H atoms	Constitutional indices
14	nTA	number of terminal atoms	Constitutional indices
15	nBT	number of bonds	Constitutional indices
16	nBO	number of non-H bonds	Constitutional indices
17	nBM	number of multiple bonds	Constitutional indices
18	SCBO	sum of conventional bond orders (H-depleted)	Constitutional indices
19	RBN	number of rotatable bonds	Constitutional indices
20	RBF	rotatable bond fraction	Constitutional indices
21	nDB	number of double bonds	Constitutional indices
22	nTB	number of triple bonds	Constitutional indices
23	nAB	number of aromatic bonds	Constitutional indices
24	nH	number of Hydrogen atoms	Constitutional indices
25	nC	number of Carbon atoms	Constitutional indices
26	nN	number of Nitrogen atoms	Constitutional indices
27	nO	number of Oxygen atoms	Constitutional indices
28	nP	number of Phosphorous atoms	Constitutional indices
29	nS	number of Sulfur atoms	Constitutional indices
30	nF	number of Fluorine atoms	Constitutional indices
31	nCL	number of Chlorine atoms	Constitutional indices
32	nBR	number of Bromine atoms	Constitutional indices
33	nI	number of Iodine atoms	Constitutional indices
34	nB	number of Boron atoms	Constitutional indices
35	nHM	number of heavy atoms	Constitutional indices
36	nHet	number of heteroatoms	Constitutional indices
37	nX	number of halogen atoms	Constitutional indices
38	H%	percentage of H atoms	Constitutional indices
39	C%	percentage of C atoms	Constitutional indices
40	N%	percentage of N atoms	Constitutional indices
41	O%	percentage of O atoms	Constitutional indices
42	X%	percentage of halogen atoms	Constitutional indices
43	nCsp3	number of sp3 hybridized Carbon atoms	Constitutional indices
44	nCsp2	number of sp2 hybridized Carbon atoms	Constitutional indices
45	nCsp	number of sp hybridized Carbon atoms	Constitutional indices
47	totalcharge	total charge	Constitutional indices
48	nCIC	number of rings (cyclomatic number)	Ring descriptors
49	nCIR	number of circuits	Ring descriptors
50	TRS	total ring size	Ring descriptors
51	Rperim	ring perimeter	Ring descriptors
52	Rbrid	ring bridge count	Ring descriptors
53	MCD	molecular cyclized degree	Ring descriptors
54	RFD	ring fusion density	Ring descriptors
55	RCI	ring complexity index	Ring descriptors
56	NRS	number of ring systems	Ring descriptors
57	NNRS	normalized number of ring systems	Ring descriptors
58	nR03	number of 3-membered rings	Ring descriptors
59	nR04	number of 4-membered rings	Ring descriptors
60	nR05	number of 5-membered rings	Ring descriptors
61	nR06	number of 6-membered rings	Ring descriptors
62	nR07	number of 7-membered rings	Ring descriptors
63	nR08	number of 8-membered rings	Ring descriptors
64	nR09	number of 9-membered rings	Ring descriptors
65	nR10	number of 10-membered rings	Ring descriptors
66	nR11	number of 11-membered rings	Ring descriptors
67	nR12	number of 12-membered rings	Ring descriptors
68	nBnz	number of benzene-like rings	Ring descriptors
69	ARR	aromatic ratio	Ring descriptors
70	D/Dtr03	distance/detour ring index of order 3	Ring descriptors
71	D/Dtr04	distance/detour ring index of order 4	Ring descriptors
72	D/Dtr05	distance/detour ring index of order 5	Ring descriptors
73	D/Dtr06	distance/detour ring index of order 6	Ring descriptors
74	D/Dtr07	distance/detour ring index of order 7	Ring descriptors
75	D/Dtr08	distance/detour ring index of order 8	Ring descriptors
76	D/Dtr09	distance/detour ring index of order 9	Ring descriptors
77	D/Dtr10	distance/detour ring index of order 10	Ring descriptors
78	D/Dtr11	distance/detour ring index of order 11	Ring descriptors
79	D/Dtr12	distance/detour ring index of order 12	Ring descriptors
80	ZM1	first Zagreb index	Topological indices
81	ZM1V	first Zagreb index by valence vertex degrees	Topological indices
82	ZM1Kup	first Zagreb index by Kupchik vertex degrees	Topological indices
83	ZM1Mad	first Zagreb index by Madan vertex degrees	Topological indices
84	ZM1Per	first Zagreb index by perturbation vertex degrees	Topological indices
85	ZM1MulPer	first Zagreb index by multiplicative perturbation vertex degrees	Topological indices
86	ZM2	second Zagreb index	Topological indices
87	ZM2V	second Zagreb index by valence vertex degrees	Topological indices
88	ZM2Kup	second Zagreb index by Kupchik vertex degrees	Topological indices
89	ZM2Mad	second Zagreb index by Madan vertex degrees	Topological indices
90	ZM2Per	second Zagreb index by perturbation vertex degrees	Topological indices
91	ZM2MulPer	second Zagreb index by multiplicative perturbation vertex degrees	Topological indices
92	ON0	overall modified Zagreb index of order 0	Topological indices
93	ON0V	overall modified Zagreb index of order 0 by valence vertex degrees	Topological indices
94	ON1	overall modified Zagreb index of order 1	Topological indices
95	ON1V	overall modified Zagreb index of order 1 by valence vertex degrees	Topological indices
96	Qindex	quadratic index	Topological indices
97	BBI	Bertz branching index	Topological indices
98	DBI	Dragon branching index	Topological indices
99	SNar	Narumi simple topological index (log function)	Topological indices
100	HNar	Narumi harmonic topological index	Topological indices
101	GNar	Narumi geometric topological index	Topological indices
102	Xt	total structure connectivity index	Topological indices
103	Dz	Pogliani index	Topological indices
104	Ram	ramification index	Topological indices
105	BLI	Kier benzene-likeliness index	Topological indices
106	Pol	polarity number	Topological indices
107	LPRS	log of product of row sums (PRS)	Topological indices
108	MSD	mean square distance index (Balaban)	Topological indices
109	SPI	superpendentic index	Topological indices
110	PJI2	2D Petitjean shape index	Topological indices
111	ECC	eccentricity	Topological indices
112	AECC	average eccentricity	Topological indices
113	DECC	eccentric	Topological indices
114	MDDD	mean distance degree deviation	Topological indices
115	UNIP	unipolarity	Topological indices
116	CENT	centralization	Topological indices
117	VAR	variation	Topological indices
118	ICR	radial centric information index	Topological indices
119	SMTI	Schultz Molecular Topological Index (MTI)	Topological indices
120	SMTIV	Schultz Molecular Topological Index by valence vertex degrees	Topological indices
121	GMTI	Gutman Molecular Topological Index	Topological indices
122	GMTIV	Gutman Molecular Topological Index by valence vertex degrees	Topological indices
123	Xu	Xu index	Topological indices
124	CSI	eccentric connectivity index	Topological indices
125	Wap	all-path Wiener index	Topological indices
126	S1K	1-path Kier alpha-modified shape index	Topological indices
127	S2K	2-path Kier alpha-modified shape index	Topological indices
128	S3K	3-path Kier alpha-modified shape index	Topological indices
129	PHI	Kier flexibility index	Topological indices
130	PW2	path/walk 2 - Randic shape index	Topological indices
131	PW3	path/walk 3 - Randic shape index	Topological indices
132	PW4	path/walk 4 - Randic shape index	Topological indices
133	PW5	path/walk 5 - Randic shape index	Topological indices
134	MAXDN	maximal electrotopological negative variation	Topological indices
135	MAXDP	maximal electrotopological positive variation	Topological indices
136	DELS	molecular electrotopological variation	Topological indices
137	TIE	E-state topological parameter	Topological indices
138	Psi_i_s	intrinsic state pseudoconnectivity index - type S	Topological indices
139	Psi_i_A	intrinsic state pseudoconnectivity index - type S average	Topological indices
140	Psi_i_0	intrinsic state pseudoconnectivity index - type 0	Topological indices
141	Psi_i_1	intrinsic state pseudoconnectivity index - type 1	Topological indices
142	Psi_i_t	intrinsic state pseudoconnectivity index - type T	Topological indices
143	Psi_i_0d	intrinsic state pseudoconnectivity index - type 0d	Topological indices
144	Psi_i_1d	intrinsic state pseudoconnectivity index - type 1d	Topological indices
145	Psi_i_1s	intrinsic state pseudoconnectivity index - type 1s	Topological indices
146	Psi_e_A	electrotopological state pseudoconnectivity index - type S average	Topological indices
147	Psi_e_0	electrotopological state pseudoconnectivity index - type 0	Topological indices
149	Psi_e_t	electrotopological state pseudoconnectivity index - type T	Topological indices
150	Psi_e_0d	electrotopological state pseudoconnectivity index - type 0d	Topological indices
153	BAC	Balaban centric index	Topological indices
154	LOC	lopping centric index	Topological indices
155	MWC01	molecular walk count of order 1	Walk and path counts
156	MWC02	molecular walk count of order 2	Walk and path counts
157	MWC03	molecular walk count of order 3	Walk and path counts
158	MWC04	molecular walk count of order 4	Walk and path counts
159	MWC05	molecular walk count of order 5	Walk and path counts
160	MWC06	molecular walk count of order 6	Walk and path counts
161	MWC07	molecular walk count of order 7	Walk and path counts
162	MWC08	molecular walk count of order 8	Walk and path counts
163	MWC09	molecular walk count of order 9	Walk and path counts
164	MWC10	molecular walk count of order 10	Walk and path counts
165	SRW02	self-returning walk count of order 2	Walk and path counts
166	SRW03	self-returning walk count of order 3	Walk and path counts
167	SRW04	self-returning walk count of order 4	Walk and path counts
168	SRW05	self-returning walk count of order 5	Walk and path counts
169	SRW06	self-returning walk count of order 6	Walk and path counts
170	SRW07	self-returning walk count of order 7	Walk and path counts
171	SRW08	self-returning walk count of order 8	Walk and path counts
172	SRW09	self-returning walk count of order 9	Walk and path counts
173	SRW10	self-returning walk count of order 10	Walk and path counts
174	MPC01	molecular path count of order 1 (no. of non-H bonds)	Walk and path counts
175	MPC02	molecular path count of order 2 (Gordon-Scantlebury index)	Walk and path counts
176	MPC03	molecular path count of order 3	Walk and path counts
177	MPC04	molecular path count of order 4	Walk and path counts
178	MPC05	molecular path count of order 5	Walk and path counts
179	MPC06	molecular path count of order 6	Walk and path counts
180	MPC07	molecular path count of order 7	Walk and path counts
181	MPC08	molecular path count of order 8	Walk and path counts
182	MPC09	molecular path count of order 9	Walk and path counts
183	MPC10	molecular path count of order 10	Walk and path counts
184	piPC01	molecular multiple path count of order 1	Walk and path counts
185	piPC02	molecular multiple path count of order 2	Walk and path counts
186	piPC03	molecular multiple path count of order 3	Walk and path counts
187	piPC04	molecular multiple path count of order 4	Walk and path counts
188	piPC05	molecular multiple path count of order 5	Walk and path counts
189	piPC06	molecular multiple path count of order 6	Walk and path counts
190	piPC07	molecular multiple path count of order 7	Walk and path counts
191	piPC08	molecular multiple path count of order 8	Walk and path counts
192	piPC09	molecular multiple path count of order 9	Walk and path counts
193	piPC10	molecular multiple path count of order 10	Walk and path counts
194	TWC	total walk count	Walk and path counts
195	TPC	total path count	Walk and path counts
196	piID	conventional bond order ID number	Walk and path counts
197	PCR	ratio of multiple path count over path count	Walk and path counts
198	PCD	difference between multiple path count and path count	Walk and path counts
199	CID	Randic ID number	Walk and path counts
200	BID	Balaban ID number	Walk and path counts
201	X0	connectivity index of order 0	Connectivity indices
202	X1	connectivity index of order 1 (Randic connectivity index)	Connectivity indices
203	X2	connectivity index of order 2	Connectivity indices
204	X3	connectivity index of order 3	Connectivity indices
205	X4	connectivity index of order 4	Connectivity indices
206	X5	connectivity index of order 5	Connectivity indices
207	X0A	average connectivity index of order 0	Connectivity indices
208	X1A	average connectivity index of order 1	Connectivity indices
209	X2A	average connectivity index of order 2	Connectivity indices
210	X3A	average connectivity index of order 3	Connectivity indices
211	X4A	average connectivity index of order 4	Connectivity indices
212	X5A	average connectivity index of order 5	Connectivity indices
213	X0v	valence connectivity index of order 0	Connectivity indices
214	X1v	valence connectivity index of order 1	Connectivity indices
215	X2v	valence connectivity index of order 2	Connectivity indices
216	X3v	valence connectivity index of order 3	Connectivity indices
217	X4v	valence connectivity index of order 4	Connectivity indices
218	X5v	valence connectivity index of order 5	Connectivity indices
219	X0Av	average valence connectivity index of order 0	Connectivity indices
220	X1Av	average valence connectivity index of order 1	Connectivity indices
221	X2Av	average valence connectivity index of order 2	Connectivity indices
222	X3Av	average valence connectivity index of order 3	Connectivity indices
223	X4Av	average valence connectivity index of order 4	Connectivity indices
224	X5Av	average valence connectivity index of order 5	Connectivity indices
225	X0sol	solvation connectivity index of order 0	Connectivity indices
226	X1sol	solvation connectivity index of order 1	Connectivity indices
227	X2sol	solvation connectivity index of order 2	Connectivity indices
228	X3sol	solvation connectivity index of order 3	Connectivity indices
229	X4sol	solvation connectivity index of order 4	Connectivity indices
230	X5sol	solvation connectivity index of order 5	Connectivity indices
231	XMOD	modified Randic index	Connectivity indices
232	RDCHI	reciprocal distance sum Randic-like index	Connectivity indices
233	RDSQ	reciprocal distance sum inverse Randic-like index	Connectivity indices
234	X1Kup	Kupchik connectivity index	Connectivity indices
235	X1Mad	connectivity topochemical index	Connectivity indices
236	X1Per	perturbation connectivity index	Connectivity indices
237	X1MulPer	multiplicative perturbation connectivity index	Connectivity indices
238	ISIZ	information index on molecular size	Information indices
239	IAC	total information index on atomic composition	Information indices
240	AAC	mean information index on atomic composition	Information indices
241	IDE	mean information content on the distance equality	Information indices
242	IDM	mean information content on the distance magnitude	Information indices
243	IDDE	mean information content on the distance degree equality	Information indices
244	IDDM	mean information content on the distance degree magnitude	Information indices
245	IDET	total information content on the distance equality	Information indices
246	IDMT	total information content on the distance magnitude	Information indices
247	IVDE	mean information content on the vertex degree equality	Information indices
248	IVDM	mean information content on the vertex degree magnitude	Information indices
249	Ges	Number of symmetry classes (based on electrotopological state)	Information indices
250	rGes	Relative number of symmetry classes (based on electrotopological state)	Information indices
251	S0K	Kier symmetry index	Information indices
252	HVcpx	graph vertex complexity index	Information indices
253	HDcpx	graph distance complexity index (log function)	Information indices
254	Uindex	Balaban U index	Information indices
255	Vindex	Balaban V index	Information indices
256	Xindex	Balaban X index	Information indices
257	Yindex	Balaban Y index	Information indices
258	IC0	Information Content index (neighborhood symmetry of 0-order)	Information indices
259	IC1	Information Content index (neighborhood symmetry of 1-order)	Information indices
260	IC2	Information Content index (neighborhood symmetry of 2-order)	Information indices
261	IC3	Information Content index (neighborhood symmetry of 3-order)	Information indices
262	IC4	Information Content index (neighborhood symmetry of 4-order)	Information indices
263	IC5	Information Content index (neighborhood symmetry of 5-order)	Information indices
264	TIC0	Total Information Content index (neighborhood symmetry of 0-order)	Information indices
265	TIC1	Total Information Content index (neighborhood symmetry of 1-order)	Information indices
266	TIC2	Total Information Content index (neighborhood symmetry of 2-order)	Information indices
267	TIC3	Total Information Content index (neighborhood symmetry of 3-order)	Information indices
268	TIC4	Total Information Content index (neighborhood symmetry of 4-order)	Information indices
269	TIC5	Total Information Content index (neighborhood symmetry of 5-order)	Information indices
270	SIC0	Structural Information Content index (neighborhood symmetry of 0-order)	Information indices
271	SIC1	Structural Information Content index (neighborhood symmetry of 1-order)	Information indices
272	SIC2	Structural Information Content index (neighborhood symmetry of 2-order)	Information indices
273	SIC3	Structural Information Content index (neighborhood symmetry of 3-order)	Information indices
274	SIC4	Structural Information Content index (neighborhood symmetry of 4-order)	Information indices
275	SIC5	Structural Information Content index (neighborhood symmetry of 5-order)	Information indices
276	CIC0	Complementary Information Content index (neighborhood symmetry of 0-order)	Information indices
277	CIC1	Complementary Information Content index (neighborhood symmetry of 1-order)	Information indices
278	CIC2	Complementary Information Content index (neighborhood symmetry of 2-order)	Information indices
279	CIC3	Complementary Information Content index (neighborhood symmetry of 3-order)	Information indices
280	CIC4	Complementary Information Content index (neighborhood symmetry of 4-order)	Information indices
281	CIC5	Complementary Information Content index (neighborhood symmetry of 5-order)	Information indices
282	BIC0	Bond Information Content index (neighborhood symmetry of 0-order)	Information indices
283	BIC1	Bond Information Content index (neighborhood symmetry of 1-order)	Information indices
284	BIC2	Bond Information Content index (neighborhood symmetry of 2-order)	Information indices
285	BIC3	Bond Information Content index (neighborhood symmetry of 3-order)	Information indices
286	BIC4	Bond Information Content index (neighborhood symmetry of 4-order)	Information indices
287	BIC5	Bond Information Content index (neighborhood symmetry of 5-order)	Information indices
288	J_A	Balaban-like index from adjacency matrix	2D matrix-based descriptors
289	SpPos_A	spectral positive sum from adjacency matrix	2D matrix-based descriptors
290	SpPosA_A	normalized spectral positive sum from adjacency matrix	2D matrix-based descriptors
291	SpPosLog_A	logarithmic spectral positive sum from adjacency matrix	2D matrix-based descriptors
292	SpMax_A	leading eigenvalue from adjacency matrix (Lovasz-Pelikan index)	2D matrix-based descriptors
293	SpMaxA_A	normalized leading eigenvalue from adjacency matrix	2D matrix-based descriptors
294	SpDiam_A	spectral diameter from adjacency matrix	2D matrix-based descriptors
295	SpAD_A	spectral absolute deviation from adjacency matrix	2D matrix-based descriptors
296	SpMAD_A	spectral mean absolute deviation from adjacency matrix	2D matrix-based descriptors
297	Ho_A	Hosoya-like index (log function) from adjacency matrix	2D matrix-based descriptors
298	EE_A	Estrada-like index (log function) from adjacency matrix	2D matrix-based descriptors
299	VE1_A	coefficient sum of the last eigenvector (absolute values) from adjacency matrix	2D matrix-based descriptors
300	VE2_A	average coefficient of the last eigenvector (absolute values) from adjacency matrix	2D matrix-based descriptors
301	VE3_A	logarithmic coefficient sum of the last eigenvector (absolute values) from adjacency matrix	2D matrix-based descriptors
302	VE1sign_A	coefficient sum of the last eigenvector from adjacency matrix	2D matrix-based descriptors
303	VE2sign_A	average coefficient of the last eigenvector from adjacency matrix	2D matrix-based descriptors
305	VR1_A	Randic-like eigenvector-based index from adjacency matrix	2D matrix-based descriptors
306	VR2_A	normalized Randic-like eigenvector-based index from adjacency matrix	2D matrix-based descriptors
307	VR3_A	logarithmic Randic-like eigenvector-based index from adjacency matrix	2D matrix-based descriptors
308	Wi_D	Wiener-like index from topological distance matrix (Wiener index)	2D matrix-based descriptors
309	WiA_D	average Wiener-like index from topological distance matrix	2D matrix-based descriptors
310	AVS_D	average vertex sum from topological distance matrix	2D matrix-based descriptors
311	H_D	Harary-like index from topological distance matrix (Harary index)	2D matrix-based descriptors
312	Chi_D	Randic-like index from topological distance matrix	2D matrix-based descriptors
313	ChiA_D	average Randic-like index from topological distance matrix	2D matrix-based descriptors
314	J_D	Balaban-like index from topological distance matrix (Balaban distance connectivity index)	2D matrix-based descriptors
315	HyWi_D	hyper-Wiener-like index (log function) from topological distance matrix	2D matrix-based descriptors
316	SpPos_D	spectral positive sum from topological distance matrix	2D matrix-based descriptors
317	SpPosA_D	normalized spectral positive sum from topological distance matrix	2D matrix-based descriptors
318	SpPosLog_D	logarithmic spectral positive sum from topological distance matrix	2D matrix-based descriptors
319	SpMax_D	leading eigenvalue from topological distance matrix	2D matrix-based descriptors
320	SpMaxA_D	normalized leading eigenvalue from topological distance matrix	2D matrix-based descriptors
321	SpDiam_D	spectral diameter from topological distance matrix	2D matrix-based descriptors
322	SpAD_D	spectral absolute deviation from topological distance matrix	2D matrix-based descriptors
323	SpMAD_D	spectral mean absolute deviation from topological distance matrix	2D matrix-based descriptors
324	Ho_D	Hosoya-like index (log function) from topological distance matrix	2D matrix-based descriptors
326	SM2_D	spectral moment of order 2 from topological distance matrix	2D matrix-based descriptors
327	SM3_D	spectral moment of order 3 from topological distance matrix	2D matrix-based descriptors
328	SM4_D	spectral moment of order 4 from topological distance matrix	2D matrix-based descriptors
329	SM5_D	spectral moment of order 5 from topological distance matrix	2D matrix-based descriptors
330	SM6_D	spectral moment of order 6 from topological distance matrix	2D matrix-based descriptors
340	QW_L	quasi-Wiener index (Kirchhoff number) from Laplace matrix	2D matrix-based descriptors
341	TI1_L	first Mohar index from Laplace matrix	2D matrix-based descriptors
342	TI2_L	second Mohar index from Laplace matrix	2D matrix-based descriptors
343	STN_L	spanning tree number (log function) from Laplace matrix	2D matrix-based descriptors
344	SpPos_L	spectral positive sum from Laplace matrix	2D matrix-based descriptors
345	SpPosA_L	normalized spectral positive sum from Laplace matrix	2D matrix-based descriptors
346	SpPosLog_L	logarithmic spectral positive sum from Laplace matrix	2D matrix-based descriptors
347	SpMax_L	leading eigenvalue from Laplace matrix	2D matrix-based descriptors
348	SpMaxA_L	normalized leading eigenvalue from Laplace matrix	2D matrix-based descriptors
349	SpDiam_L	spectral diameter from Laplace matrix	2D matrix-based descriptors
350	SpAD_L	spectral absolute deviation from Laplace matrix	2D matrix-based descriptors
351	SpMAD_L	spectral mean absolute deviation from Laplace matrix	2D matrix-based descriptors
352	Ho_L	Hosoya-like index (log function) from Laplace matrix	2D matrix-based descriptors
353	EE_L	Estrada-like index (log function) from Laplace matrix	2D matrix-based descriptors
354	SM2_L	spectral moment of order 2 from Laplace matrix	2D matrix-based descriptors
355	SM3_L	spectral moment of order 3 from Laplace matrix	2D matrix-based descriptors
356	SM4_L	spectral moment of order 4 from Laplace matrix	2D matrix-based descriptors
357	SM5_L	spectral moment of order 5 from Laplace matrix	2D matrix-based descriptors
358	SM6_L	spectral moment of order 6 from Laplace matrix	2D matrix-based descriptors
359	VE1_L	coefficient sum of the last eigenvector (absolute values) from Laplace matrix	2D matrix-based descriptors
360	VE2_L	average coefficient of the last eigenvector (absolute values) from Laplace matrix	2D matrix-based descriptors
361	VE3_L	logarithmic coefficient sum of the last eigenvector (absolute values) from Laplace matrix	2D matrix-based descriptors
362	VE1sign_L	coefficient sum of the last eigenvector from Laplace matrix	2D matrix-based descriptors
363	VE2sign_L	average coefficient of the last eigenvector from Laplace matrix	2D matrix-based descriptors
364	VE3sign_L	logarithmic coefficient sum of the last eigenvector from Laplace matrix	2D matrix-based descriptors
365	VR1_L	Randic-like eigenvector-based index from Laplace matrix	2D matrix-based descriptors
366	VR2_L	normalized Randic-like eigenvector-based index from Laplace matrix	2D matrix-based descriptors
367	VR3_L	logarithmic Randic-like eigenvector-based index from Laplace matrix	2D matrix-based descriptors
368	AVS_X	average vertex sum from chi matrix	2D matrix-based descriptors
369	H_X	Harary-like index from chi matrix	2D matrix-based descriptors
370	Chi_X	Randic-like index from chi matrix	2D matrix-based descriptors
371	ChiA_X	average Randic-like index from chi matrix	2D matrix-based descriptors
372	J_X	Balaban-like index from chi matrix	2D matrix-based descriptors
373	HyWi_X	hyper-Wiener-like index (log function) from chi matrix	2D matrix-based descriptors
374	SpPos_X	spectral positive sum from chi matrix	2D matrix-based descriptors
375	SpPosA_X	normalized spectral positive sum from chi matrix	2D matrix-based descriptors
376	SpPosLog_X	logarithmic spectral positive sum from chi matrix	2D matrix-based descriptors
378	SpMaxA_X	normalized leading eigenvalue from chi matrix	2D matrix-based descriptors
379	SpDiam_X	spectral diameter from chi matrix	2D matrix-based descriptors
380	SpAD_X	spectral absolute deviation from chi matrix	2D matrix-based descriptors
381	SpMAD_X	spectral mean absolute deviation from chi matrix	2D matrix-based descriptors
382	Ho_X	Hosoya-like index (log function) from chi matrix	2D matrix-based descriptors
383	EE_X	Estrada-like index (log function) from chi matrix	2D matrix-based descriptors
384	SM2_X	spectral moment of order 2 from chi matrix	2D matrix-based descriptors
385	SM3_X	spectral moment of order 3 from chi matrix	2D matrix-based descriptors
386	SM4_X	spectral moment of order 4 from chi matrix	2D matrix-based descriptors
387	SM5_X	spectral moment of order 5 from chi matrix	2D matrix-based descriptors
388	SM6_X	spectral moment of order 6 from chi matrix	2D matrix-based descriptors
389	VE1_X	coefficient sum of the last eigenvector (absolute values) from chi matrix	2D matrix-based descriptors
390	VE2_X	average coefficient of the last eigenvector (absolute values) from chi matrix	2D matrix-based descriptors
391	VE3_X	logarithmic coefficient sum of the last eigenvector (absolute values) from chi matrix	2D matrix-based descriptors
392	VE1sign_X	coefficient sum of the last eigenvector from chi matrix	2D matrix-based descriptors
393	VE2sign_X	average coefficient of the last eigenvector from chi matrix	2D matrix-based descriptors
395	VR1_X	Randic-like eigenvector-based index from chi matrix	2D matrix-based descriptors
396	VR2_X	normalized Randic-like eigenvector-based index from chi matrix	2D matrix-based descriptors
397	VR3_X	logarithmic Randic-like eigenvector-based index from chi matrix	2D matrix-based descriptors
398	Wi_H2	Wiener-like index from reciprocal squared distance matrix	2D matrix-based descriptors
399	WiA_H2	average Wiener-like index from reciprocal squared distance matrix	2D matrix-based descriptors
400	AVS_H2	average vertex sum from reciprocal squared distance matrix	2D matrix-based descriptors
401	Chi_H2	Randic-like index from reciprocal squared distance matrix	2D matrix-based descriptors
402	ChiA_H2	average Randic-like index from reciprocal squared distance matrix	2D matrix-based descriptors
403	J_H2	Balaban-like index from reciprocal squared distance matrix	2D matrix-based descriptors
404	HyWi_H2	hyper-Wiener-like index (log function) from reciprocal squared distance matrix	2D matrix-based descriptors
405	SpPos_H2	spectral positive sum from reciprocal squared distance matrix	2D matrix-based descriptors
406	SpPosA_H2	normalized spectral positive sum from reciprocal squared distance matrix	2D matrix-based descriptors
407	SpPosLog_H2	logarithmic spectral positive sum from reciprocal squared distance matrix	2D matrix-based descriptors
408	SpMax_H2	leading eigenvalue from reciprocal squared distance matrix	2D matrix-based descriptors
409	SpMaxA_H2	normalized leading eigenvalue from reciprocal squared distance matrix	2D matrix-based descriptors
410	SpDiam_H2	spectral diameter from reciprocal squared distance matrix	2D matrix-based descriptors
411	SpAD_H2	spectral absolute deviation from reciprocal squared distance matrix	2D matrix-based descriptors
412	SpMAD_H2	spectral mean absolute deviation from reciprocal squared distance matrix	2D matrix-based descriptors
413	Ho_H2	Hosoya-like index (log function) from reciprocal squared distance matrix	2D matrix-based descriptors
414	EE_H2	Estrada-like index (log function) from reciprocal squared distance matrix	2D matrix-based descriptors
415	SM2_H2	spectral moment of order 2 from reciprocal squared distance matrix	2D matrix-based descriptors
416	SM3_H2	spectral moment of order 3 from reciprocal squared distance matrix	2D matrix-based descriptors
417	SM4_H2	spectral moment of order 4 from reciprocal squared distance matrix	2D matrix-based descriptors
418	SM5_H2	spectral moment of order 5 from reciprocal squared distance matrix	2D matrix-based descriptors
419	SM6_H2	spectral moment of order 6 from reciprocal squared distance matrix	2D matrix-based descriptors
420	VE1_H2	coefficient sum of the last eigenvector (absolute values) from reciprocal squared distance matrix	2D matrix-based descriptors
421	VE2_H2	average coefficient of the last eigenvector (absolute values) from reciprocal squared distance matrix	2D matrix-based descriptors
422	VE3_H2	logarithmic coefficient sum of the last eigenvector (absolute values) from reciprocal squared distance matrix	2D matrix-based descriptors
423	VE1sign_H2	coefficient sum of the last eigenvector from reciprocal squared distance matrix	2D matrix-based descriptors
424	VE2sign_H2	average coefficient of the last eigenvector from reciprocal squared distance matrix	2D matrix-based descriptors
426	VR1_H2	Randic-like eigenvector-based index from reciprocal squared distance matrix	2D matrix-based descriptors
427	VR2_H2	normalized Randic-like eigenvector-based index from reciprocal squared distance matrix	2D matrix-based descriptors
428	VR3_H2	logarithmic Randic-like eigenvector-based index from reciprocal squared distance matrix	2D matrix-based descriptors
429	Wi_Dt	Wiener-like index from detour matrix (detour index)	2D matrix-based descriptors
430	WiA_Dt	average Wiener-like index from detour matrix	2D matrix-based descriptors
431	AVS_Dt	average vertex sum from detour matrix	2D matrix-based descriptors
432	H_Dt	Harary-like index from detour matrix	2D matrix-based descriptors
433	Chi_Dt	Randic-like index from detour matrix	2D matrix-based descriptors
434	ChiA_Dt	average Randic-like index from detour matrix	2D matrix-based descriptors
435	J_Dt	Balaban-like index from detour matrix	2D matrix-based descriptors
436	HyWi_Dt	hyper-Wiener-like index (log function) from detour matrix	2D matrix-based descriptors
437	SpPos_Dt	spectral positive sum from detour matrix	2D matrix-based descriptors
438	SpPosA_Dt	normalized spectral positive sum from detour matrix	2D matrix-based descriptors
439	SpPosLog_Dt	logarithmic spectral positive sum from detour matrix	2D matrix-based descriptors
440	SpMax_Dt	leading eigenvalue from detour matrix	2D matrix-based descriptors
441	SpMaxA_Dt	normalized leading eigenvalue from detour matrix	2D matrix-based descriptors
442	SpDiam_Dt	spectral diameter from detour matrix	2D matrix-based descriptors
443	SpAD_Dt	spectral absolute deviation from detour matrix	2D matrix-based descriptors
444	SpMAD_Dt	spectral mean absolute deviation from detour matrix	2D matrix-based descriptors
445	Ho_Dt	Hosoya-like index (log function) from detour matrix	2D matrix-based descriptors
447	SM2_Dt	spectral moment of order 2 from detour matrix	2D matrix-based descriptors
448	SM3_Dt	spectral moment of order 3 from detour matrix	2D matrix-based descriptors
449	SM4_Dt	spectral moment of order 4 from detour matrix	2D matrix-based descriptors
450	SM5_Dt	spectral moment of order 5 from detour matrix	2D matrix-based descriptors
451	SM6_Dt	spectral moment of order 6 from detour matrix	2D matrix-based descriptors
461	Wi_D/Dt	Wiener-like index from distance/detour matrix	2D matrix-based descriptors
462	WiA_D/Dt	average Wiener-like index from distance/detour matrix	2D matrix-based descriptors
463	AVS_D/Dt	average vertex sum from distance/detour matrix	2D matrix-based descriptors
464	H_D/Dt	Harary-like index from distance/detour matrix	2D matrix-based descriptors
465	Chi_D/Dt	Randic-like index from distance/detour matrix	2D matrix-based descriptors
466	ChiA_D/Dt	average Randic-like index from distance/detour matrix	2D matrix-based descriptors
467	J_D/Dt	Balaban-like index from distance/detour matrix	2D matrix-based descriptors
468	HyWi_D/Dt	hyper-Wiener-like index (log function) from distance/detour matrix	2D matrix-based descriptors
469	SpPos_D/Dt	spectral positive sum from distance/detour matrix	2D matrix-based descriptors
470	SpPosA_D/Dt	normalized spectral positive sum from distance/detour matrix	2D matrix-based descriptors
471	SpPosLog_D/Dt	logarithmic spectral positive sum from distance/detour matrix	2D matrix-based descriptors
472	SpMax_D/Dt	leading eigenvalue from distance/detour matrix	2D matrix-based descriptors
473	SpMaxA_D/Dt	normalized leading eigenvalue from distance/detour matrix	2D matrix-based descriptors
474	SpDiam_D/Dt	spectral diameter from distance/detour matrix	2D matrix-based descriptors
475	SpAD_D/Dt	spectral absolute deviation from distance/detour matrix	2D matrix-based descriptors
476	SpMAD_D/Dt	spectral mean absolute deviation from distance/detour matrix	2D matrix-based descriptors
477	Ho_D/Dt	Hosoya-like index (log function) from distance/detour matrix	2D matrix-based descriptors
478	EE_D/Dt	Estrada-like index (log function) from distance/detour matrix	2D matrix-based descriptors
479	SM2_D/Dt	spectral moment of order 2 from distance/detour matrix	2D matrix-based descriptors
480	SM3_D/Dt	spectral moment of order 3 from distance/detour matrix	2D matrix-based descriptors
481	SM4_D/Dt	spectral moment of order 4 from distance/detour matrix	2D matrix-based descriptors
482	SM5_D/Dt	spectral moment of order 5 from distance/detour matrix	2D matrix-based descriptors
483	SM6_D/Dt	spectral moment of order 6 from distance/detour matrix	2D matrix-based descriptors
493	Wi_Dz(Z)	Wiener-like index from Barysz matrix weighted by atomic number	2D matrix-based descriptors
494	WiA_Dz(Z)	average Wiener-like index from Barysz matrix weighted by atomic number	2D matrix-based descriptors
495	AVS_Dz(Z)	average vertex sum from Barysz matrix weighted by atomic number	2D matrix-based descriptors
496	H_Dz(Z)	Harary-like index from Barysz matrix weighted by atomic number	2D matrix-based descriptors
497	Chi_Dz(Z)	Randic-like index from Barysz matrix weighted by atomic number	2D matrix-based descriptors
498	ChiA_Dz(Z)	average Randic-like index from Barysz matrix weighted by atomic number	2D matrix-based descriptors
499	J_Dz(Z)	Balaban-like index from Barysz matrix weighted by atomic number	2D matrix-based descriptors
500	HyWi_Dz(Z)	hyper-Wiener-like index (log function) from Barysz matrix weighted by atomic number	2D matrix-based descriptors
501	SpAbs_Dz(Z)	graph energy from Barysz matrix weighted by atomic number	2D matrix-based descriptors
502	SpPos_Dz(Z)	spectral positive sum from Barysz matrix weighted by atomic number	2D matrix-based descriptors
503	SpPosA_Dz(Z)	normalized spectral positive sum from Barysz matrix weighted by atomic number	2D matrix-based descriptors
504	SpPosLog_Dz(Z)	logarithmic spectral positive sum from Barysz matrix weighted by atomic number	2D matrix-based descriptors
505	SpMax_Dz(Z)	leading eigenvalue from Barysz matrix weighted by atomic number	2D matrix-based descriptors
506	SpMaxA_Dz(Z)	normalized leading eigenvalue from Barysz matrix weighted by atomic number	2D matrix-based descriptors
507	SpDiam_Dz(Z)	spectral diameter from Barysz matrix weighted by atomic number	2D matrix-based descriptors
508	SpAD_Dz(Z)	spectral absolute deviation from Barysz matrix weighted by atomic number	2D matrix-based descriptors
509	SpMAD_Dz(Z)	spectral mean absolute deviation from Barysz matrix weighted by atomic number	2D matrix-based descriptors
510	Ho_Dz(Z)	Hosoya-like index (log function) from Barysz matrix weighted by atomic number	2D matrix-based descriptors
512	SM1_Dz(Z)	spectral moment of order 1 from Barysz matrix weighted by atomic number	2D matrix-based descriptors
513	SM2_Dz(Z)	spectral moment of order 2 from Barysz matrix weighted by atomic number	2D matrix-based descriptors
514	SM3_Dz(Z)	spectral moment of order 3 from Barysz matrix weighted by atomic number	2D matrix-based descriptors
515	SM4_Dz(Z)	spectral moment of order 4 from Barysz matrix weighted by atomic number	2D matrix-based descriptors
516	SM5_Dz(Z)	spectral moment of order 5 from Barysz matrix weighted by atomic number	2D matrix-based descriptors
517	SM6_Dz(Z)	spectral moment of order 6 from Barysz matrix weighted by atomic number	2D matrix-based descriptors
518	VE1_Dz(Z)	coefficient sum of the last eigenvector (absolute values) from Barysz matrix weighted by atomic number	2D matrix-based descriptors
519	VE2_Dz(Z)	average coefficient of the last eigenvector (absolute values) from Barysz matrix weighted by atomic number	2D matrix-based descriptors
520	VE3_Dz(Z)	logarithmic coefficient sum of the last eigenvector (absolute values) from Barysz matrix weighted by atomic number	2D matrix-based descriptors
521	VE1sign_Dz(Z)	coefficient sum of the last eigenvector from Barysz matrix weighted by atomic number	2D matrix-based descriptors
522	VE2sign_Dz(Z)	average coefficient of the last eigenvector from Barysz matrix weighted by atomic number	2D matrix-based descriptors
524	VR1_Dz(Z)	Randic-like eigenvector-based index from Barysz matrix weighted by atomic number	2D matrix-based descriptors
525	VR2_Dz(Z)	normalized Randic-like eigenvector-based index from Barysz matrix weighted by atomic number	2D matrix-based descriptors
526	VR3_Dz(Z)	logarithmic Randic-like eigenvector-based index from Barysz matrix weighted by atomic number	2D matrix-based descriptors
527	Wi_Dz(m)	Wiener-like index from Barysz matrix weighted by mass	2D matrix-based descriptors
528	WiA_Dz(m)	average Wiener-like index from Barysz matrix weighted by mass	2D matrix-based descriptors
529	AVS_Dz(m)	average vertex sum from Barysz matrix weighted by mass	2D matrix-based descriptors
530	H_Dz(m)	Harary-like index from Barysz matrix weighted by mass	2D matrix-based descriptors
531	Chi_Dz(m)	Randic-like index from Barysz matrix weighted by mass	2D matrix-based descriptors
532	ChiA_Dz(m)	average Randic-like index from Barysz matrix weighted by mass	2D matrix-based descriptors
533	J_Dz(m)	Balaban-like index from Barysz matrix weighted by mass	2D matrix-based descriptors
534	HyWi_Dz(m)	hyper-Wiener-like index (log function) from Barysz matrix weighted by mass	2D matrix-based descriptors
535	SpAbs_Dz(m)	graph energy from Barysz matrix weighted by mass	2D matrix-based descriptors
536	SpPos_Dz(m)	spectral positive sum from Barysz matrix weighted by mass	2D matrix-based descriptors
537	SpPosA_Dz(m)	normalized spectral positive sum from Barysz matrix weighted by mass	2D matrix-based descriptors
538	SpPosLog_Dz(m)	logarithmic spectral positive sum from Barysz matrix weighted by mass	2D matrix-based descriptors
539	SpMax_Dz(m)	leading eigenvalue from Barysz matrix weighted by mass	2D matrix-based descriptors
540	SpMaxA_Dz(m)	normalized leading eigenvalue from Barysz matrix weighted by mass	2D matrix-based descriptors
541	SpDiam_Dz(m)	spectral diameter from Barysz matrix weighted by mass	2D matrix-based descriptors
542	SpAD_Dz(m)	spectral absolute deviation from Barysz matrix weighted by mass	2D matrix-based descriptors
543	SpMAD_Dz(m)	spectral mean absolute deviation from Barysz matrix weighted by mass	2D matrix-based descriptors
544	Ho_Dz(m)	Hosoya-like index (log function) from Barysz matrix weighted by mass	2D matrix-based descriptors
546	SM1_Dz(m)	spectral moment of order 1 from Barysz matrix weighted by mass	2D matrix-based descriptors
547	SM2_Dz(m)	spectral moment of order 2 from Barysz matrix weighted by mass	2D matrix-based descriptors
548	SM3_Dz(m)	spectral moment of order 3 from Barysz matrix weighted by mass	2D matrix-based descriptors
549	SM4_Dz(m)	spectral moment of order 4 from Barysz matrix weighted by mass	2D matrix-based descriptors
550	SM5_Dz(m)	spectral moment of order 5 from Barysz matrix weighted by mass	2D matrix-based descriptors
551	SM6_Dz(m)	spectral moment of order 6 from Barysz matrix weighted by mass	2D matrix-based descriptors
552	VE1_Dz(m)	coefficient sum of the last eigenvector (absolute values) from Barysz matrix weighted by mass	2D matrix-based descriptors
553	VE2_Dz(m)	average coefficient of the last eigenvector (absolute values) from Barysz matrix weighted by mass	2D matrix-based descriptors
554	VE3_Dz(m)	logarithmic coefficient sum of the last eigenvector (absolute values) from Barysz matrix weighted by mass	2D matrix-based descriptors
555	VE1sign_Dz(m)	coefficient sum of the last eigenvector from Barysz matrix weighted by mass	2D matrix-based descriptors
556	VE2sign_Dz(m)	average coefficient of the last eigenvector from Barysz matrix weighted by mass	2D matrix-based descriptors
558	VR1_Dz(m)	Randic-like eigenvector-based index from Barysz matrix weighted by mass	2D matrix-based descriptors
559	VR2_Dz(m)	normalized Randic-like eigenvector-based index from Barysz matrix weighted by mass	2D matrix-based descriptors
560	VR3_Dz(m)	logarithmic Randic-like eigenvector-based index from Barysz matrix weighted by mass	2D matrix-based descriptors
595	Wi_Dz(e)	Wiener-like index from Barysz matrix weighted by Sanderson electronegativity	2D matrix-based descriptors
596	WiA_Dz(e)	average Wiener-like index from Barysz matrix weighted by Sanderson electronegativity	2D matrix-based descriptors
597	AVS_Dz(e)	average vertex sum from Barysz matrix weighted by Sanderson electronegativity	2D matrix-based descriptors
598	H_Dz(e)	Harary-like index from Barysz matrix weighted by Sanderson electronegativity	2D matrix-based descriptors
599	Chi_Dz(e)	Randic-like index from Barysz matrix weighted by Sanderson electronegativity	2D matrix-based descriptors
600	ChiA_Dz(e)	average Randic-like index from Barysz matrix weighted by Sanderson electronegativity	2D matrix-based descriptors
601	J_Dz(e)	Balaban-like index from Barysz matrix weighted by Sanderson electronegativity	2D matrix-based descriptors
602	HyWi_Dz(e)	hyper-Wiener-like index (log function) from Barysz matrix weighted by Sanderson electronegativity	2D matrix-based descriptors
603	SpAbs_Dz(e)	graph energy from Barysz matrix weighted by Sanderson electronegativity	2D matrix-based descriptors
604	SpPos_Dz(e)	spectral positive sum from Barysz matrix weighted by Sanderson electronegativity	2D matrix-based descriptors
605	SpPosA_Dz(e)	normalized spectral positive sum from Barysz matrix weighted by Sanderson electronegativity	2D matrix-based descriptors
606	SpPosLog_Dz(e)	logarithmic spectral positive sum from Barysz matrix weighted by Sanderson electronegativity	2D matrix-based descriptors
607	SpMax_Dz(e)	leading eigenvalue from Barysz matrix weighted by Sanderson electronegativity	2D matrix-based descriptors
608	SpMaxA_Dz(e)	normalized leading eigenvalue from Barysz matrix weighted by Sanderson electronegativity	2D matrix-based descriptors
609	SpDiam_Dz(e)	spectral diameter from Barysz matrix weighted by Sanderson electronegativity	2D matrix-based descriptors
610	SpAD_Dz(e)	spectral absolute deviation from Barysz matrix weighted by Sanderson electronegativity	2D matrix-based descriptors
611	SpMAD_Dz(e)	spectral mean absolute deviation from Barysz matrix weighted by Sanderson electronegativity	2D matrix-based descriptors
612	Ho_Dz(e)	Hosoya-like index (log function) from Barysz matrix weighted by Sanderson electronegativity	2D matrix-based descriptors
614	SM1_Dz(e)	spectral moment of order 1 from Barysz matrix weighted by Sanderson electronegativity	2D matrix-based descriptors
615	SM2_Dz(e)	spectral moment of order 2 from Barysz matrix weighted by Sanderson electronegativity	2D matrix-based descriptors
616	SM3_Dz(e)	spectral moment of order 3 from Barysz matrix weighted by Sanderson electronegativity	2D matrix-based descriptors
617	SM4_Dz(e)	spectral moment of order 4 from Barysz matrix weighted by Sanderson electronegativity	2D matrix-based descriptors
618	SM5_Dz(e)	spectral moment of order 5 from Barysz matrix weighted by Sanderson electronegativity	2D matrix-based descriptors
619	SM6_Dz(e)	spectral moment of order 6 from Barysz matrix weighted by Sanderson electronegativity	2D matrix-based descriptors
620	VE1_Dz(e)	coefficient sum of the last eigenvector (absolute values) from Barysz matrix weighted by Sanderson electronegativity	2D matrix-based descriptors
621	VE2_Dz(e)	average coefficient of the last eigenvector (absolute values) from Barysz matrix weighted by Sanderson electronegativity	2D matrix-based descriptors
622	VE3_Dz(e)	logarithmic coefficient sum of the last eigenvector (absolute values) from Barysz matrix weighted by Sanderson electronegativity	2D matrix-based descriptors
623	VE1sign_Dz(e)	coefficient sum of the last eigenvector from Barysz matrix weighted by Sanderson electronegativity	2D matrix-based descriptors
624	VE2sign_Dz(e)	average coefficient of the last eigenvector from Barysz matrix weighted by Sanderson electronegativity	2D matrix-based descriptors
626	VR1_Dz(e)	Randic-like eigenvector-based index from Barysz matrix weighted by Sanderson electronegativity	2D matrix-based descriptors
627	VR2_Dz(e)	normalized Randic-like eigenvector-based index from Barysz matrix weighted by Sanderson electronegativity	2D matrix-based descriptors
628	VR3_Dz(e)	logarithmic Randic-like eigenvector-based index from Barysz matrix weighted by Sanderson electronegativity	2D matrix-based descriptors
629	Wi_Dz(p)	Wiener-like index from Barysz matrix weighted by polarizability	2D matrix-based descriptors
630	WiA_Dz(p)	average Wiener-like index from Barysz matrix weighted by polarizability	2D matrix-based descriptors
631	AVS_Dz(p)	average vertex sum from Barysz matrix weighted by polarizability	2D matrix-based descriptors
632	H_Dz(p)	Harary-like index from Barysz matrix weighted by polarizability	2D matrix-based descriptors
633	Chi_Dz(p)	Randic-like index from Barysz matrix weighted by polarizability	2D matrix-based descriptors
634	ChiA_Dz(p)	average Randic-like index from Barysz matrix weighted by polarizability	2D matrix-based descriptors
635	J_Dz(p)	Balaban-like index from Barysz matrix weighted by polarizability	2D matrix-based descriptors
636	HyWi_Dz(p)	hyper-Wiener-like index (log function) from Barysz matrix weighted by polarizability	2D matrix-based descriptors
637	SpAbs_Dz(p)	graph energy from Barysz matrix weighted by polarizability	2D matrix-based descriptors
638	SpPos_Dz(p)	spectral positive sum from Barysz matrix weighted by polarizability	2D matrix-based descriptors
639	SpPosA_Dz(p)	normalized spectral positive sum from Barysz matrix weighted by polarizability	2D matrix-based descriptors
640	SpPosLog_Dz(p)	logarithmic spectral positive sum from Barysz matrix weighted by polarizability	2D matrix-based descriptors
641	SpMax_Dz(p)	leading eigenvalue from Barysz matrix weighted by polarizability	2D matrix-based descriptors
642	SpMaxA_Dz(p)	normalized leading eigenvalue from Barysz matrix weighted by polarizability	2D matrix-based descriptors
643	SpDiam_Dz(p)	spectral diameter from Barysz matrix weighted by polarizability	2D matrix-based descriptors
644	SpAD_Dz(p)	spectral absolute deviation from Barysz matrix weighted by polarizability	2D matrix-based descriptors
645	SpMAD_Dz(p)	spectral mean absolute deviation from Barysz matrix weighted by polarizability	2D matrix-based descriptors
646	Ho_Dz(p)	Hosoya-like index (log function) from Barysz matrix weighted by polarizability	2D matrix-based descriptors
648	SM1_Dz(p)	spectral moment of order 1 from Barysz matrix weighted by polarizability	2D matrix-based descriptors
649	SM2_Dz(p)	spectral moment of order 2 from Barysz matrix weighted by polarizability	2D matrix-based descriptors
650	SM3_Dz(p)	spectral moment of order 3 from Barysz matrix weighted by polarizability	2D matrix-based descriptors
651	SM4_Dz(p)	spectral moment of order 4 from Barysz matrix weighted by polarizability	2D matrix-based descriptors
652	SM5_Dz(p)	spectral moment of order 5 from Barysz matrix weighted by polarizability	2D matrix-based descriptors
653	SM6_Dz(p)	spectral moment of order 6 from Barysz matrix weighted by polarizability	2D matrix-based descriptors
654	VE1_Dz(p)	coefficient sum of the last eigenvector (absolute values) from Barysz matrix weighted by polarizability	2D matrix-based descriptors
655	VE2_Dz(p)	average coefficient of the last eigenvector (absolute values) from Barysz matrix weighted by polarizability	2D matrix-based descriptors
656	VE3_Dz(p)	logarithmic coefficient sum of the last eigenvector (absolute values) from Barysz matrix weighted by polarizability	2D matrix-based descriptors
657	VE1sign_Dz(p)	coefficient sum of the last eigenvector from Barysz matrix weighted by polarizability	2D matrix-based descriptors
658	VE2sign_Dz(p)	average coefficient of the last eigenvector from Barysz matrix weighted by polarizability	2D matrix-based descriptors
660	VR1_Dz(p)	Randic-like eigenvector-based index from Barysz matrix weighted by polarizability	2D matrix-based descriptors
661	VR2_Dz(p)	normalized Randic-like eigenvector-based index from Barysz matrix weighted by polarizability	2D matrix-based descriptors
662	VR3_Dz(p)	logarithmic Randic-like eigenvector-based index from Barysz matrix weighted by polarizability	2D matrix-based descriptors
663	Wi_Dz(i)	Wiener-like index from Barysz matrix weighted by ionization potential	2D matrix-based descriptors
664	WiA_Dz(i)	average Wiener-like index from Barysz matrix weighted by ionization potential	2D matrix-based descriptors
665	AVS_Dz(i)	average vertex sum from Barysz matrix weighted by ionization potential	2D matrix-based descriptors
666	H_Dz(i)	Harary-like index from Barysz matrix weighted by ionization potential	2D matrix-based descriptors
667	Chi_Dz(i)	Randic-like index from Barysz matrix weighted by ionization potential	2D matrix-based descriptors
668	ChiA_Dz(i)	average Randic-like index from Barysz matrix weighted by ionization potential	2D matrix-based descriptors
669	J_Dz(i)	Balaban-like index from Barysz matrix weighted by ionization potential	2D matrix-based descriptors
670	HyWi_Dz(i)	hyper-Wiener-like index (log function) from Barysz matrix weighted by ionization potential	2D matrix-based descriptors
671	SpAbs_Dz(i)	graph energy from Barysz matrix weighted by ionization potential	2D matrix-based descriptors
672	SpPos_Dz(i)	spectral positive sum from Barysz matrix weighted by ionization potential	2D matrix-based descriptors
673	SpPosA_Dz(i)	normalized spectral positive sum from Barysz matrix weighted by ionization potential	2D matrix-based descriptors
674	SpPosLog_Dz(i)	logarithmic spectral positive sum from Barysz matrix weighted by ionization potential	2D matrix-based descriptors
675	SpMax_Dz(i)	leading eigenvalue from Barysz matrix weighted by ionization potential	2D matrix-based descriptors
676	SpMaxA_Dz(i)	normalized leading eigenvalue from Barysz matrix weighted by ionization potential	2D matrix-based descriptors
677	SpDiam_Dz(i)	spectral diameter from Barysz matrix weighted by ionization potential	2D matrix-based descriptors
678	SpAD_Dz(i)	spectral absolute deviation from Barysz matrix weighted by ionization potential	2D matrix-based descriptors
679	SpMAD_Dz(i)	spectral mean absolute deviation from Barysz matrix weighted by ionization potential	2D matrix-based descriptors
680	Ho_Dz(i)	Hosoya-like index (log function) from Barysz matrix weighted by ionization potential	2D matrix-based descriptors
682	SM1_Dz(i)	spectral moment of order 1 from Barysz matrix weighted by ionization potential	2D matrix-based descriptors
683	SM2_Dz(i)	spectral moment of order 2 from Barysz matrix weighted by ionization potential	2D matrix-based descriptors
684	SM3_Dz(i)	spectral moment of order 3 from Barysz matrix weighted by ionization potential	2D matrix-based descriptors
685	SM4_Dz(i)	spectral moment of order 4 from Barysz matrix weighted by ionization potential	2D matrix-based descriptors
686	SM5_Dz(i)	spectral moment of order 5 from Barysz matrix weighted by ionization potential	2D matrix-based descriptors
687	SM6_Dz(i)	spectral moment of order 6 from Barysz matrix weighted by ionization potential	2D matrix-based descriptors
688	VE1_Dz(i)	coefficient sum of the last eigenvector (absolute values) from Barysz matrix weighted by ionization potential	2D matrix-based descriptors
689	VE2_Dz(i)	average coefficient of the last eigenvector (absolute values) from Barysz matrix weighted by ionization potential	2D matrix-based descriptors
690	VE3_Dz(i)	logarithmic coefficient sum of the last eigenvector (absolute values) from Barysz matrix weighted by ionization potential	2D matrix-based descriptors
691	VE1sign_Dz(i)	coefficient sum of the last eigenvector from Barysz matrix weighted by ionization potential	2D matrix-based descriptors
692	VE2sign_Dz(i)	average coefficient of the last eigenvector from Barysz matrix weighted by ionization potential	2D matrix-based descriptors
694	VR1_Dz(i)	Randic-like eigenvector-based index from Barysz matrix weighted by ionization potential	2D matrix-based descriptors
695	VR2_Dz(i)	normalized Randic-like eigenvector-based index from Barysz matrix weighted by ionization potential	2D matrix-based descriptors
696	VR3_Dz(i)	logarithmic Randic-like eigenvector-based index from Barysz matrix weighted by ionization potential	2D matrix-based descriptors
697	Wi_B(m)	Wiener-like index from Burden matrix weighted by mass	2D matrix-based descriptors
698	WiA_B(m)	average Wiener-like index from Burden matrix weighted by mass	2D matrix-based descriptors
699	AVS_B(m)	average vertex sum from Burden matrix weighted by mass	2D matrix-based descriptors
700	Chi_B(m)	Randic-like index from Burden matrix weighted by mass	2D matrix-based descriptors
701	ChiA_B(m)	average Randic-like index from Burden matrix weighted by mass	2D matrix-based descriptors
702	J_B(m)	Balaban-like index from Burden matrix weighted by mass	2D matrix-based descriptors
703	HyWi_B(m)	hyper-Wiener-like index (log function) from Burden matrix weighted by mass	2D matrix-based descriptors
704	SpAbs_B(m)	graph energy from Burden matrix weighted by mass	2D matrix-based descriptors
705	SpPos_B(m)	spectral positive sum from Burden matrix weighted by mass	2D matrix-based descriptors
706	SpPosA_B(m)	normalized spectral positive sum from Burden matrix weighted by mass	2D matrix-based descriptors
707	SpPosLog_B(m)	logarithmic spectral positive sum from Burden matrix weighted by mass	2D matrix-based descriptors
708	SpMax_B(m)	leading eigenvalue from Burden matrix weighted by mass	2D matrix-based descriptors
709	SpMaxA_B(m)	normalized leading eigenvalue from Burden matrix weighted by mass	2D matrix-based descriptors
710	SpDiam_B(m)	spectral diameter from Burden matrix weighted by mass	2D matrix-based descriptors
711	SpAD_B(m)	spectral absolute deviation from Burden matrix weighted by mass	2D matrix-based descriptors
712	SpMAD_B(m)	spectral mean absolute deviation from Burden matrix weighted by mass	2D matrix-based descriptors
713	Ho_B(m)	Hosoya-like index (log function) from Burden matrix weighted by mass	2D matrix-based descriptors
714	EE_B(m)	Estrada-like index (log function) from Burden matrix weighted by mass	2D matrix-based descriptors
715	SM1_B(m)	spectral moment of order 1 from Burden matrix weighted by mass	2D matrix-based descriptors
716	SM2_B(m)	spectral moment of order 2 from Burden matrix weighted by mass	2D matrix-based descriptors
717	SM3_B(m)	spectral moment of order 3 from Burden matrix weighted by mass	2D matrix-based descriptors
718	SM4_B(m)	spectral moment of order 4 from Burden matrix weighted by mass	2D matrix-based descriptors
719	SM5_B(m)	spectral moment of order 5 from Burden matrix weighted by mass	2D matrix-based descriptors
720	SM6_B(m)	spectral moment of order 6 from Burden matrix weighted by mass	2D matrix-based descriptors
721	VE1_B(m)	coefficient sum of the last eigenvector (absolute values) from Burden matrix weighted by mass	2D matrix-based descriptors
722	VE2_B(m)	average coefficient of the last eigenvector (absolute values) from Burden matrix weighted by mass	2D matrix-based descriptors
723	VE3_B(m)	logarithmic coefficient sum of the last eigenvector (absolute values) from Burden matrix weighted by mass	2D matrix-based descriptors
724	VE1sign_B(m)	coefficient sum of the last eigenvector from Burden matrix weighted by mass	2D matrix-based descriptors
725	VE2sign_B(m)	average coefficient of the last eigenvector from Burden matrix weighted by mass	2D matrix-based descriptors
727	VR1_B(m)	Randic-like eigenvector-based index from Burden matrix weighted by mass	2D matrix-based descriptors
728	VR2_B(m)	normalized Randic-like eigenvector-based index from Burden matrix weighted by mass	2D matrix-based descriptors
729	VR3_B(m)	logarithmic Randic-like eigenvector-based index from Burden matrix weighted by mass	2D matrix-based descriptors
763	Wi_B(e)	Wiener-like index from Burden matrix weighted by Sanderson electronegativity	2D matrix-based descriptors
764	WiA_B(e)	average Wiener-like index from Burden matrix weighted by Sanderson electronegativity	2D matrix-based descriptors
765	AVS_B(e)	average vertex sum from Burden matrix weighted by Sanderson electronegativity	2D matrix-based descriptors
766	Chi_B(e)	Randic-like index from Burden matrix weighted by Sanderson electronegativity	2D matrix-based descriptors
767	ChiA_B(e)	average Randic-like index from Burden matrix weighted by Sanderson electronegativity	2D matrix-based descriptors
768	J_B(e)	Balaban-like index from Burden matrix weighted by Sanderson electronegativity	2D matrix-based descriptors
769	HyWi_B(e)	hyper-Wiener-like index (log function) from Burden matrix weighted by Sanderson electronegativity	2D matrix-based descriptors
770	SpAbs_B(e)	graph energy from Burden matrix weighted by Sanderson electronegativity	2D matrix-based descriptors
771	SpPos_B(e)	spectral positive sum from Burden matrix weighted by Sanderson electronegativity	2D matrix-based descriptors
772	SpPosA_B(e)	normalized spectral positive sum from Burden matrix weighted by Sanderson electronegativity	2D matrix-based descriptors
773	SpPosLog_B(e)	logarithmic spectral positive sum from Burden matrix weighted by Sanderson electronegativity	2D matrix-based descriptors
774	SpMax_B(e)	leading eigenvalue from Burden matrix weighted by Sanderson electronegativity	2D matrix-based descriptors
775	SpMaxA_B(e)	normalized leading eigenvalue from Burden matrix weighted by Sanderson electronegativity	2D matrix-based descriptors
776	SpDiam_B(e)	spectral diameter from Burden matrix weighted by Sanderson electronegativity	2D matrix-based descriptors
777	SpAD_B(e)	spectral absolute deviation from Burden matrix weighted by Sanderson electronegativity	2D matrix-based descriptors
778	SpMAD_B(e)	spectral mean absolute deviation from Burden matrix weighted by Sanderson electronegativity	2D matrix-based descriptors
779	Ho_B(e)	Hosoya-like index (log function) from Burden matrix weighted by Sanderson electronegativity	2D matrix-based descriptors
780	EE_B(e)	Estrada-like index (log function) from Burden matrix weighted by Sanderson electronegativity	2D matrix-based descriptors
781	SM1_B(e)	spectral moment of order 1 from Burden matrix weighted by Sanderson electronegativity	2D matrix-based descriptors
782	SM2_B(e)	spectral moment of order 2 from Burden matrix weighted by Sanderson electronegativity	2D matrix-based descriptors
783	SM3_B(e)	spectral moment of order 3 from Burden matrix weighted by Sanderson electronegativity	2D matrix-based descriptors
784	SM4_B(e)	spectral moment of order 4 from Burden matrix weighted by Sanderson electronegativity	2D matrix-based descriptors
785	SM5_B(e)	spectral moment of order 5 from Burden matrix weighted by Sanderson electronegativity	2D matrix-based descriptors
786	SM6_B(e)	spectral moment of order 6 from Burden matrix weighted by Sanderson electronegativity	2D matrix-based descriptors
787	VE1_B(e)	coefficient sum of the last eigenvector (absolute values) from Burden matrix weighted by Sanderson electronegativity	2D matrix-based descriptors
788	VE2_B(e)	average coefficient of the last eigenvector (absolute values) from Burden matrix weighted by Sanderson electronegativity	2D matrix-based descriptors
789	VE3_B(e)	logarithmic coefficient sum of the last eigenvector (absolute values) from Burden matrix weighted by Sanderson electronegativity	2D matrix-based descriptors
790	VE1sign_B(e)	coefficient sum of the last eigenvector from Burden matrix weighted by Sanderson electronegativity	2D matrix-based descriptors
791	VE2sign_B(e)	average coefficient of the last eigenvector from Burden matrix weighted by Sanderson electronegativity	2D matrix-based descriptors
793	VR1_B(e)	Randic-like eigenvector-based index from Burden matrix weighted by Sanderson electronegativity	2D matrix-based descriptors
794	VR2_B(e)	normalized Randic-like eigenvector-based index from Burden matrix weighted by Sanderson electronegativity	2D matrix-based descriptors
795	VR3_B(e)	logarithmic Randic-like eigenvector-based index from Burden matrix weighted by Sanderson electronegativity	2D matrix-based descriptors
796	Wi_B(p)	Wiener-like index from Burden matrix weighted by polarizability	2D matrix-based descriptors
797	WiA_B(p)	average Wiener-like index from Burden matrix weighted by polarizability	2D matrix-based descriptors
798	AVS_B(p)	average vertex sum from Burden matrix weighted by polarizability	2D matrix-based descriptors
799	Chi_B(p)	Randic-like index from Burden matrix weighted by polarizability	2D matrix-based descriptors
800	ChiA_B(p)	average Randic-like index from Burden matrix weighted by polarizability	2D matrix-based descriptors
801	J_B(p)	Balaban-like index from Burden matrix weighted by polarizability	2D matrix-based descriptors
802	HyWi_B(p)	hyper-Wiener-like index (log function) from Burden matrix weighted by polarizability	2D matrix-based descriptors
803	SpAbs_B(p)	graph energy from Burden matrix weighted by polarizability	2D matrix-based descriptors
804	SpPos_B(p)	spectral positive sum from Burden matrix weighted by polarizability	2D matrix-based descriptors
805	SpPosA_B(p)	normalized spectral positive sum from Burden matrix weighted by polarizability	2D matrix-based descriptors
806	SpPosLog_B(p)	logarithmic spectral positive sum from Burden matrix weighted by polarizability	2D matrix-based descriptors
807	SpMax_B(p)	leading eigenvalue from Burden matrix weighted by polarizability	2D matrix-based descriptors
808	SpMaxA_B(p)	normalized leading eigenvalue from Burden matrix weighted by polarizability	2D matrix-based descriptors
809	SpDiam_B(p)	spectral diameter from Burden matrix weighted by polarizability	2D matrix-based descriptors
810	SpAD_B(p)	spectral absolute deviation from Burden matrix weighted by polarizability	2D matrix-based descriptors
811	SpMAD_B(p)	spectral mean absolute deviation from Burden matrix weighted by polarizability	2D matrix-based descriptors
812	Ho_B(p)	Hosoya-like index (log function) from Burden matrix weighted by polarizability	2D matrix-based descriptors
813	EE_B(p)	Estrada-like index (log function) from Burden matrix weighted by polarizability	2D matrix-based descriptors
814	SM1_B(p)	spectral moment of order 1 from Burden matrix weighted by polarizability	2D matrix-based descriptors
815	SM2_B(p)	spectral moment of order 2 from Burden matrix weighted by polarizability	2D matrix-based descriptors
816	SM3_B(p)	spectral moment of order 3 from Burden matrix weighted by polarizability	2D matrix-based descriptors
817	SM4_B(p)	spectral moment of order 4 from Burden matrix weighted by polarizability	2D matrix-based descriptors
818	SM5_B(p)	spectral moment of order 5 from Burden matrix weighted by polarizability	2D matrix-based descriptors
819	SM6_B(p)	spectral moment of order 6 from Burden matrix weighted by polarizability	2D matrix-based descriptors
820	VE1_B(p)	coefficient sum of the last eigenvector (absolute values) from Burden matrix weighted by polarizability	2D matrix-based descriptors
821	VE2_B(p)	average coefficient of the last eigenvector (absolute values) from Burden matrix weighted by polarizability	2D matrix-based descriptors
822	VE3_B(p)	logarithmic coefficient sum of the last eigenvector (absolute values) from Burden matrix weighted by polarizability	2D matrix-based descriptors
823	VE1sign_B(p)	coefficient sum of the last eigenvector from Burden matrix weighted by polarizability	2D matrix-based descriptors
824	VE2sign_B(p)	average coefficient of the last eigenvector from Burden matrix weighted by polarizability	2D matrix-based descriptors
826	VR1_B(p)	Randic-like eigenvector-based index from Burden matrix weighted by polarizability	2D matrix-based descriptors
827	VR2_B(p)	normalized Randic-like eigenvector-based index from Burden matrix weighted by polarizability	2D matrix-based descriptors
828	VR3_B(p)	logarithmic Randic-like eigenvector-based index from Burden matrix weighted by polarizability	2D matrix-based descriptors
829	Wi_B(i)	Wiener-like index from Burden matrix weighted by ionization potential	2D matrix-based descriptors
830	WiA_B(i)	average Wiener-like index from Burden matrix weighted by ionization potential	2D matrix-based descriptors
831	AVS_B(i)	average vertex sum from Burden matrix weighted by ionization potential	2D matrix-based descriptors
832	Chi_B(i)	Randic-like index from Burden matrix weighted by ionization potential	2D matrix-based descriptors
833	ChiA_B(i)	average Randic-like index from Burden matrix weighted by ionization potential	2D matrix-based descriptors
834	J_B(i)	Balaban-like index from Burden matrix weighted by ionization potential	2D matrix-based descriptors
835	HyWi_B(i)	hyper-Wiener-like index (log function) from Burden matrix weighted by ionization potential	2D matrix-based descriptors
836	SpAbs_B(i)	graph energy from Burden matrix weighted by ionization potential	2D matrix-based descriptors
837	SpPos_B(i)	spectral positive sum from Burden matrix weighted by ionization potential	2D matrix-based descriptors
838	SpPosA_B(i)	normalized spectral positive sum from Burden matrix weighted by ionization potential	2D matrix-based descriptors
839	SpPosLog_B(i)	logarithmic spectral positive sum from Burden matrix weighted by ionization potential	2D matrix-based descriptors
840	SpMax_B(i)	leading eigenvalue from Burden matrix weighted by ionization potential	2D matrix-based descriptors
841	SpMaxA_B(i)	normalized leading eigenvalue from Burden matrix weighted by ionization potential	2D matrix-based descriptors
842	SpDiam_B(i)	spectral diameter from Burden matrix weighted by ionization potential	2D matrix-based descriptors
843	SpAD_B(i)	spectral absolute deviation from Burden matrix weighted by ionization potential	2D matrix-based descriptors
844	SpMAD_B(i)	spectral mean absolute deviation from Burden matrix weighted by ionization potential	2D matrix-based descriptors
845	Ho_B(i)	Hosoya-like index (log function) from Burden matrix weighted by ionization potential	2D matrix-based descriptors
846	EE_B(i)	Estrada-like index (log function) from Burden matrix weighted by ionization potential	2D matrix-based descriptors
847	SM1_B(i)	spectral moment of order 1 from Burden matrix weighted by ionization potential	2D matrix-based descriptors
848	SM2_B(i)	spectral moment of order 2 from Burden matrix weighted by ionization potential	2D matrix-based descriptors
849	SM3_B(i)	spectral moment of order 3 from Burden matrix weighted by ionization potential	2D matrix-based descriptors
850	SM4_B(i)	spectral moment of order 4 from Burden matrix weighted by ionization potential	2D matrix-based descriptors
851	SM5_B(i)	spectral moment of order 5 from Burden matrix weighted by ionization potential	2D matrix-based descriptors
852	SM6_B(i)	spectral moment of order 6 from Burden matrix weighted by ionization potential	2D matrix-based descriptors
853	VE1_B(i)	coefficient sum of the last eigenvector (absolute values) from Burden matrix weighted by ionization potential	2D matrix-based descriptors
854	VE2_B(i)	average coefficient of the last eigenvector (absolute values) from Burden matrix weighted by ionization potential	2D matrix-based descriptors
855	VE3_B(i)	logarithmic coefficient sum of the last eigenvector (absolute values) from Burden matrix weighted by ionization potential	2D matrix-based descriptors
856	VE1sign_B(i)	coefficient sum of the last eigenvector from Burden matrix weighted by ionization potential	2D matrix-based descriptors
857	VE2sign_B(i)	average coefficient of the last eigenvector from Burden matrix weighted by ionization potential	2D matrix-based descriptors
859	VR1_B(i)	Randic-like eigenvector-based index from Burden matrix weighted by ionization potential	2D matrix-based descriptors
860	VR2_B(i)	normalized Randic-like eigenvector-based index from Burden matrix weighted by ionization potential	2D matrix-based descriptors
861	VR3_B(i)	logarithmic Randic-like eigenvector-based index from Burden matrix weighted by ionization potential	2D matrix-based descriptors
862	Wi_B(s)	Wiener-like index from Burden matrix weighted by I-State	2D matrix-based descriptors
863	WiA_B(s)	average Wiener-like index from Burden matrix weighted by I-State	2D matrix-based descriptors
864	AVS_B(s)	average vertex sum from Burden matrix weighted by I-State	2D matrix-based descriptors
865	Chi_B(s)	Randic-like index from Burden matrix weighted by I-State	2D matrix-based descriptors
866	ChiA_B(s)	average Randic-like index from Burden matrix weighted by I-State	2D matrix-based descriptors
867	J_B(s)	Balaban-like index from Burden matrix weighted by I-State	2D matrix-based descriptors
868	HyWi_B(s)	hyper-Wiener-like index (log function) from Burden matrix weighted by I-State	2D matrix-based descriptors
869	SpAbs_B(s)	graph energy from Burden matrix weighted by I-State	2D matrix-based descriptors
870	SpPos_B(s)	spectral positive sum from Burden matrix weighted by I-State	2D matrix-based descriptors
871	SpPosA_B(s)	normalized spectral positive sum from Burden matrix weighted by I-State	2D matrix-based descriptors
872	SpPosLog_B(s)	logarithmic spectral positive sum from Burden matrix weighted by I-State	2D matrix-based descriptors
873	SpMax_B(s)	leading eigenvalue from Burden matrix weighted by I-State	2D matrix-based descriptors
874	SpMaxA_B(s)	normalized leading eigenvalue from Burden matrix weighted by I-State	2D matrix-based descriptors
875	SpDiam_B(s)	spectral diameter from Burden matrix weighted by I-State	2D matrix-based descriptors
876	SpAD_B(s)	spectral absolute deviation from Burden matrix weighted by I-State	2D matrix-based descriptors
877	SpMAD_B(s)	spectral mean absolute deviation from Burden matrix weighted by I-State	2D matrix-based descriptors
878	Ho_B(s)	Hosoya-like index (log function) from Burden matrix weighted by I-State	2D matrix-based descriptors
879	EE_B(s)	Estrada-like index (log function) from Burden matrix weighted by I-State	2D matrix-based descriptors
880	SM1_B(s)	spectral moment of order 1 from Burden matrix weighted by I-State	2D matrix-based descriptors
881	SM2_B(s)	spectral moment of order 2 from Burden matrix weighted by I-State	2D matrix-based descriptors
882	SM3_B(s)	spectral moment of order 3 from Burden matrix weighted by I-State	2D matrix-based descriptors
883	SM4_B(s)	spectral moment of order 4 from Burden matrix weighted by I-State	2D matrix-based descriptors
884	SM5_B(s)	spectral moment of order 5 from Burden matrix weighted by I-State	2D matrix-based descriptors
885	SM6_B(s)	spectral moment of order 6 from Burden matrix weighted by I-State	2D matrix-based descriptors
886	VE1_B(s)	coefficient sum of the last eigenvector (absolute values) from Burden matrix weighted by I-State	2D matrix-based descriptors
887	VE2_B(s)	average coefficient of the last eigenvector (absolute values) from Burden matrix weighted by I-State	2D matrix-based descriptors
888	VE3_B(s)	logarithmic coefficient sum of the last eigenvector (absolute values) from Burden matrix weighted by I-State	2D matrix-based descriptors
889	VE1sign_B(s)	coefficient sum of the last eigenvector from Burden matrix weighted by I-State	2D matrix-based descriptors
890	VE2sign_B(s)	average coefficient of the last eigenvector from Burden matrix weighted by I-State	2D matrix-based descriptors
892	VR1_B(s)	Randic-like eigenvector-based index from Burden matrix weighted by I-State	2D matrix-based descriptors
893	VR2_B(s)	normalized Randic-like eigenvector-based index from Burden matrix weighted by I-State	2D matrix-based descriptors
894	VR3_B(s)	logarithmic Randic-like eigenvector-based index from Burden matrix weighted by I-State	2D matrix-based descriptors
895	ATS1m	Broto-Moreau autocorrelation of lag 1 (log function) weighted by mass	2D autocorrelations
896	ATS2m	Broto-Moreau autocorrelation of lag 2 (log function) weighted by mass	2D autocorrelations
897	ATS3m	Broto-Moreau autocorrelation of lag 3 (log function) weighted by mass	2D autocorrelations
898	ATS4m	Broto-Moreau autocorrelation of lag 4 (log function) weighted by mass	2D autocorrelations
899	ATS5m	Broto-Moreau autocorrelation of lag 5 (log function) weighted by mass	2D autocorrelations
900	ATS6m	Broto-Moreau autocorrelation of lag 6 (log function) weighted by mass	2D autocorrelations
901	ATS7m	Broto-Moreau autocorrelation of lag 7 (log function) weighted by mass	2D autocorrelations
902	ATS8m	Broto-Moreau autocorrelation of lag 8 (log function) weighted by mass	2D autocorrelations
911	ATS1e	Broto-Moreau autocorrelation of lag 1 (log function) weighted by Sanderson electronegativity	2D autocorrelations
912	ATS2e	Broto-Moreau autocorrelation of lag 2 (log function) weighted by Sanderson electronegativity	2D autocorrelations
913	ATS3e	Broto-Moreau autocorrelation of lag 3 (log function) weighted by Sanderson electronegativity	2D autocorrelations
914	ATS4e	Broto-Moreau autocorrelation of lag 4 (log function) weighted by Sanderson electronegativity	2D autocorrelations
915	ATS5e	Broto-Moreau autocorrelation of lag 5 (log function) weighted by Sanderson electronegativity	2D autocorrelations
916	ATS6e	Broto-Moreau autocorrelation of lag 6 (log function) weighted by Sanderson electronegativity	2D autocorrelations
917	ATS7e	Broto-Moreau autocorrelation of lag 7 (log function) weighted by Sanderson electronegativity	2D autocorrelations
918	ATS8e	Broto-Moreau autocorrelation of lag 8 (log function) weighted by Sanderson electronegativity	2D autocorrelations
919	ATS1p	Broto-Moreau autocorrelation of lag 1 (log function) weighted by polarizability	2D autocorrelations
920	ATS2p	Broto-Moreau autocorrelation of lag 2 (log function) weighted by polarizability	2D autocorrelations
921	ATS3p	Broto-Moreau autocorrelation of lag 3 (log function) weighted by polarizability	2D autocorrelations
922	ATS4p	Broto-Moreau autocorrelation of lag 4 (log function) weighted by polarizability	2D autocorrelations
923	ATS5p	Broto-Moreau autocorrelation of lag 5 (log function) weighted by polarizability	2D autocorrelations
924	ATS6p	Broto-Moreau autocorrelation of lag 6 (log function) weighted by polarizability	2D autocorrelations
925	ATS7p	Broto-Moreau autocorrelation of lag 7 (log function) weighted by polarizability	2D autocorrelations
926	ATS8p	Broto-Moreau autocorrelation of lag 8 (log function) weighted by polarizability	2D autocorrelations
927	ATS1i	Broto-Moreau autocorrelation of lag 1 (log function) weighted by ionization potential	2D autocorrelations
928	ATS2i	Broto-Moreau autocorrelation of lag 2 (log function) weighted by ionization potential	2D autocorrelations
929	ATS3i	Broto-Moreau autocorrelation of lag 3 (log function) weighted by ionization potential	2D autocorrelations
930	ATS4i	Broto-Moreau autocorrelation of lag 4 (log function) weighted by ionization potential	2D autocorrelations
931	ATS5i	Broto-Moreau autocorrelation of lag 5 (log function) weighted by ionization potential	2D autocorrelations
932	ATS6i	Broto-Moreau autocorrelation of lag 6 (log function) weighted by ionization potential	2D autocorrelations
933	ATS7i	Broto-Moreau autocorrelation of lag 7 (log function) weighted by ionization potential	2D autocorrelations
934	ATS8i	Broto-Moreau autocorrelation of lag 8 (log function) weighted by ionization potential	2D autocorrelations
935	ATS1s	Broto-Moreau autocorrelation of lag 1 (log function) weighted by I-state	2D autocorrelations
936	ATS2s	Broto-Moreau autocorrelation of lag 2 (log function) weighted by I-state	2D autocorrelations
937	ATS3s	Broto-Moreau autocorrelation of lag 3 (log function) weighted by I-state	2D autocorrelations
938	ATS4s	Broto-Moreau autocorrelation of lag 4 (log function) weighted by I-state	2D autocorrelations
939	ATS5s	Broto-Moreau autocorrelation of lag 5 (log function) weighted by I-state	2D autocorrelations
940	ATS6s	Broto-Moreau autocorrelation of lag 6 (log function) weighted by I-state	2D autocorrelations
941	ATS7s	Broto-Moreau autocorrelation of lag 7 (log function) weighted by I-state	2D autocorrelations
942	ATS8s	Broto-Moreau autocorrelation of lag 8 (log function) weighted by I-state	2D autocorrelations
943	ATSC1m	Centred Broto-Moreau autocorrelation of lag 1 weighted by mass	2D autocorrelations
944	ATSC2m	Centred Broto-Moreau autocorrelation of lag 2 weighted by mass	2D autocorrelations
945	ATSC3m	Centred Broto-Moreau autocorrelation of lag 3 weighted by mass	2D autocorrelations
946	ATSC4m	Centred Broto-Moreau autocorrelation of lag 4 weighted by mass	2D autocorrelations
947	ATSC5m	Centred Broto-Moreau autocorrelation of lag 5 weighted by mass	2D autocorrelations
948	ATSC6m	Centred Broto-Moreau autocorrelation of lag 6 weighted by mass	2D autocorrelations
949	ATSC7m	Centred Broto-Moreau autocorrelation of lag 7 weighted by mass	2D autocorrelations
950	ATSC8m	Centred Broto-Moreau autocorrelation of lag 8 weighted by mass	2D autocorrelations
959	ATSC1e	Centred Broto-Moreau autocorrelation of lag 1 weighted by Sanderson electronegativity	2D autocorrelations
960	ATSC2e	Centred Broto-Moreau autocorrelation of lag 2 weighted by Sanderson electronegativity	2D autocorrelations
961	ATSC3e	Centred Broto-Moreau autocorrelation of lag 3 weighted by Sanderson electronegativity	2D autocorrelations
962	ATSC4e	Centred Broto-Moreau autocorrelation of lag 4 weighted by Sanderson electronegativity	2D autocorrelations
963	ATSC5e	Centred Broto-Moreau autocorrelation of lag 5 weighted by Sanderson electronegativity	2D autocorrelations
964	ATSC6e	Centred Broto-Moreau autocorrelation of lag 6 weighted by Sanderson electronegativity	2D autocorrelations
965	ATSC7e	Centred Broto-Moreau autocorrelation of lag 7 weighted by Sanderson electronegativity	2D autocorrelations
966	ATSC8e	Centred Broto-Moreau autocorrelation of lag 8 weighted by Sanderson electronegativity	2D autocorrelations
967	ATSC1p	Centred Broto-Moreau autocorrelation of lag 1 weighted by polarizability	2D autocorrelations
968	ATSC2p	Centred Broto-Moreau autocorrelation of lag 2 weighted by polarizability	2D autocorrelations
969	ATSC3p	Centred Broto-Moreau autocorrelation of lag 3 weighted by polarizability	2D autocorrelations
970	ATSC4p	Centred Broto-Moreau autocorrelation of lag 4 weighted by polarizability	2D autocorrelations
971	ATSC5p	Centred Broto-Moreau autocorrelation of lag 5 weighted by polarizability	2D autocorrelations
972	ATSC6p	Centred Broto-Moreau autocorrelation of lag 6 weighted by polarizability	2D autocorrelations
973	ATSC7p	Centred Broto-Moreau autocorrelation of lag 7 weighted by polarizability	2D autocorrelations
974	ATSC8p	Centred Broto-Moreau autocorrelation of lag 8 weighted by polarizability	2D autocorrelations
975	ATSC1i	Centred Broto-Moreau autocorrelation of lag 1 weighted by ionization potential	2D autocorrelations
976	ATSC2i	Centred Broto-Moreau autocorrelation of lag 2 weighted by ionization potential	2D autocorrelations
977	ATSC3i	Centred Broto-Moreau autocorrelation of lag 3 weighted by ionization potential	2D autocorrelations
978	ATSC4i	Centred Broto-Moreau autocorrelation of lag 4 weighted by ionization potential	2D autocorrelations
979	ATSC5i	Centred Broto-Moreau autocorrelation of lag 5 weighted by ionization potential	2D autocorrelations
980	ATSC6i	Centred Broto-Moreau autocorrelation of lag 6 weighted by ionization potential	2D autocorrelations
981	ATSC7i	Centred Broto-Moreau autocorrelation of lag 7 weighted by ionization potential	2D autocorrelations
982	ATSC8i	Centred Broto-Moreau autocorrelation of lag 8 weighted by ionization potential	2D autocorrelations
983	ATSC1s	Centred Broto-Moreau autocorrelation of lag 1 weighted by I-state	2D autocorrelations
984	ATSC2s	Centred Broto-Moreau autocorrelation of lag 2 weighted by I-state	2D autocorrelations
985	ATSC3s	Centred Broto-Moreau autocorrelation of lag 3 weighted by I-state	2D autocorrelations
986	ATSC4s	Centred Broto-Moreau autocorrelation of lag 4 weighted by I-state	2D autocorrelations
987	ATSC5s	Centred Broto-Moreau autocorrelation of lag 5 weighted by I-state	2D autocorrelations
988	ATSC6s	Centred Broto-Moreau autocorrelation of lag 6 weighted by I-state	2D autocorrelations
989	ATSC7s	Centred Broto-Moreau autocorrelation of lag 7 weighted by I-state	2D autocorrelations
990	ATSC8s	Centred Broto-Moreau autocorrelation of lag 8 weighted by I-state	2D autocorrelations
991	MATS1m	Moran autocorrelation of lag 1 weighted by mass	2D autocorrelations
992	MATS2m	Moran autocorrelation of lag 2 weighted by mass	2D autocorrelations
993	MATS3m	Moran autocorrelation of lag 3 weighted by mass	2D autocorrelations
994	MATS4m	Moran autocorrelation of lag 4 weighted by mass	2D autocorrelations
995	MATS5m	Moran autocorrelation of lag 5 weighted by mass	2D autocorrelations
996	MATS6m	Moran autocorrelation of lag 6 weighted by mass	2D autocorrelations
997	MATS7m	Moran autocorrelation of lag 7 weighted by mass	2D autocorrelations
998	MATS8m	Moran autocorrelation of lag 8 weighted by mass	2D autocorrelations
1007	MATS1e	Moran autocorrelation of lag 1 weighted by Sanderson electronegativity	2D autocorrelations
1008	MATS2e	Moran autocorrelation of lag 2 weighted by Sanderson electronegativity	2D autocorrelations
1009	MATS3e	Moran autocorrelation of lag 3 weighted by Sanderson electronegativity	2D autocorrelations
1010	MATS4e	Moran autocorrelation of lag 4 weighted by Sanderson electronegativity	2D autocorrelations
1011	MATS5e	Moran autocorrelation of lag 5 weighted by Sanderson electronegativity	2D autocorrelations
1012	MATS6e	Moran autocorrelation of lag 6 weighted by Sanderson electronegativity	2D autocorrelations
1013	MATS7e	Moran autocorrelation of lag 7 weighted by Sanderson electronegativity	2D autocorrelations
1014	MATS8e	Moran autocorrelation of lag 8 weighted by Sanderson electronegativity	2D autocorrelations
1015	MATS1p	Moran autocorrelation of lag 1 weighted by polarizability	2D autocorrelations
1016	MATS2p	Moran autocorrelation of lag 2 weighted by polarizability	2D autocorrelations
1017	MATS3p	Moran autocorrelation of lag 3 weighted by polarizability	2D autocorrelations
1018	MATS4p	Moran autocorrelation of lag 4 weighted by polarizability	2D autocorrelations
1019	MATS5p	Moran autocorrelation of lag 5 weighted by polarizability	2D autocorrelations
1020	MATS6p	Moran autocorrelation of lag 6 weighted by polarizability	2D autocorrelations
1021	MATS7p	Moran autocorrelation of lag 7 weighted by polarizability	2D autocorrelations
1022	MATS8p	Moran autocorrelation of lag 8 weighted by polarizability	2D autocorrelations
1023	MATS1i	Moran autocorrelation of lag 1 weighted by ionization potential	2D autocorrelations
1024	MATS2i	Moran autocorrelation of lag 2 weighted by ionization potential	2D autocorrelations
1025	MATS3i	Moran autocorrelation of lag 3 weighted by ionization potential	2D autocorrelations
1026	MATS4i	Moran autocorrelation of lag 4 weighted by ionization potential	2D autocorrelations
1027	MATS5i	Moran autocorrelation of lag 5 weighted by ionization potential	2D autocorrelations
1028	MATS6i	Moran autocorrelation of lag 6 weighted by ionization potential	2D autocorrelations
1029	MATS7i	Moran autocorrelation of lag 7 weighted by ionization potential	2D autocorrelations
1030	MATS8i	Moran autocorrelation of lag 8 weighted by ionization potential	2D autocorrelations
1031	MATS1s	Moran autocorrelation of lag 1 weighted by I-state	2D autocorrelations
1032	MATS2s	Moran autocorrelation of lag 2 weighted by I-state	2D autocorrelations
1033	MATS3s	Moran autocorrelation of lag 3 weighted by I-state	2D autocorrelations
1034	MATS4s	Moran autocorrelation of lag 4 weighted by I-state	2D autocorrelations
1035	MATS5s	Moran autocorrelation of lag 5 weighted by I-state	2D autocorrelations
1036	MATS6s	Moran autocorrelation of lag 6 weighted by I-state	2D autocorrelations
1037	MATS7s	Moran autocorrelation of lag 7 weighted by I-state	2D autocorrelations
1038	MATS8s	Moran autocorrelation of lag 8 weighted by I-state	2D autocorrelations
1039	GATS1m	Geary autocorrelation of lag 1 weighted by mass	2D autocorrelations
1040	GATS2m	Geary autocorrelation of lag 2 weighted by mass	2D autocorrelations
1041	GATS3m	Geary autocorrelation of lag 3 weighted by mass	2D autocorrelations
1042	GATS4m	Geary autocorrelation of lag 4 weighted by mass	2D autocorrelations
1043	GATS5m	Geary autocorrelation of lag 5 weighted by mass	2D autocorrelations
1044	GATS6m	Geary autocorrelation of lag 6 weighted by mass	2D autocorrelations
1045	GATS7m	Geary autocorrelation of lag 7 weighted by mass	2D autocorrelations
1046	GATS8m	Geary autocorrelation of lag 8 weighted by mass	2D autocorrelations
1055	GATS1e	Geary autocorrelation of lag 1 weighted by Sanderson electronegativity	2D autocorrelations
1056	GATS2e	Geary autocorrelation of lag 2 weighted by Sanderson electronegativity	2D autocorrelations
1057	GATS3e	Geary autocorrelation of lag 3 weighted by Sanderson electronegativity	2D autocorrelations
1058	GATS4e	Geary autocorrelation of lag 4 weighted by Sanderson electronegativity	2D autocorrelations
1059	GATS5e	Geary autocorrelation of lag 5 weighted by Sanderson electronegativity	2D autocorrelations
1060	GATS6e	Geary autocorrelation of lag 6 weighted by Sanderson electronegativity	2D autocorrelations
1061	GATS7e	Geary autocorrelation of lag 7 weighted by Sanderson electronegativity	2D autocorrelations
1062	GATS8e	Geary autocorrelation of lag 8 weighted by Sanderson electronegativity	2D autocorrelations
1063	GATS1p	Geary autocorrelation of lag 1 weighted by polarizability	2D autocorrelations
1064	GATS2p	Geary autocorrelation of lag 2 weighted by polarizability	2D autocorrelations
1065	GATS3p	Geary autocorrelation of lag 3 weighted by polarizability	2D autocorrelations
1066	GATS4p	Geary autocorrelation of lag 4 weighted by polarizability	2D autocorrelations
1067	GATS5p	Geary autocorrelation of lag 5 weighted by polarizability	2D autocorrelations
1068	GATS6p	Geary autocorrelation of lag 6 weighted by polarizability	2D autocorrelations
1069	GATS7p	Geary autocorrelation of lag 7 weighted by polarizability	2D autocorrelations
1070	GATS8p	Geary autocorrelation of lag 8 weighted by polarizability	2D autocorrelations
1071	GATS1i	Geary autocorrelation of lag 1 weighted by ionization potential	2D autocorrelations
1072	GATS2i	Geary autocorrelation of lag 2 weighted by ionization potential	2D autocorrelations
1073	GATS3i	Geary autocorrelation of lag 3 weighted by ionization potential	2D autocorrelations
1074	GATS4i	Geary autocorrelation of lag 4 weighted by ionization potential	2D autocorrelations
1075	GATS5i	Geary autocorrelation of lag 5 weighted by ionization potential	2D autocorrelations
1076	GATS6i	Geary autocorrelation of lag 6 weighted by ionization potential	2D autocorrelations
1077	GATS7i	Geary autocorrelation of lag 7 weighted by ionization potential	2D autocorrelations
1078	GATS8i	Geary autocorrelation of lag 8 weighted by ionization potential	2D autocorrelations
1079	GATS1s	Geary autocorrelation of lag 1 weighted by I-state	2D autocorrelations
1080	GATS2s	Geary autocorrelation of lag 2 weighted by I-state	2D autocorrelations
1081	GATS3s	Geary autocorrelation of lag 3 weighted by I-state	2D autocorrelations
1082	GATS4s	Geary autocorrelation of lag 4 weighted by I-state	2D autocorrelations
1083	GATS5s	Geary autocorrelation of lag 5 weighted by I-state	2D autocorrelations
1084	GATS6s	Geary autocorrelation of lag 6 weighted by I-state	2D autocorrelations
1085	GATS7s	Geary autocorrelation of lag 7 weighted by I-state	2D autocorrelations
1086	GATS8s	Geary autocorrelation of lag 8 weighted by I-state	2D autocorrelations
1087	GGI1	topological charge index of order 1	2D autocorrelations
1088	GGI2	topological charge index of order 2	2D autocorrelations
1089	GGI3	topological charge index of order 3	2D autocorrelations
1090	GGI4	topological charge index of order 4	2D autocorrelations
1091	GGI5	topological charge index of order 5	2D autocorrelations
1092	GGI6	topological charge index of order 6	2D autocorrelations
1093	GGI7	topological charge index of order 7	2D autocorrelations
1094	GGI8	topological charge index of order 8	2D autocorrelations
1095	GGI9	topological charge index of order 9	2D autocorrelations
1096	GGI10	topological charge index of order 10	2D autocorrelations
1097	JGI1	mean topological charge index of order 1	2D autocorrelations
1098	JGI2	mean topological charge index of order 2	2D autocorrelations
1099	JGI3	mean topological charge index of order 3	2D autocorrelations
1100	JGI4	mean topological charge index of order 4	2D autocorrelations
1101	JGI5	mean topological charge index of order 5	2D autocorrelations
1102	JGI6	mean topological charge index of order 6	2D autocorrelations
1103	JGI7	mean topological charge index of order 7	2D autocorrelations
1104	JGI8	mean topological charge index of order 8	2D autocorrelations
1105	JGI9	mean topological charge index of order 9	2D autocorrelations
1106	JGI10	mean topological charge index of order 10	2D autocorrelations
1107	JGT	global topological charge index	2D autocorrelations
1108	SpMax1_Bh(m)	largest eigenvalue n. 1 of Burden matrix weighted by mass	Burden eigenvalues
1109	SpMax2_Bh(m)	largest eigenvalue n. 2 of Burden matrix weighted by mass	Burden eigenvalues
1110	SpMax3_Bh(m)	largest eigenvalue n. 3 of Burden matrix weighted by mass	Burden eigenvalues
1111	SpMax4_Bh(m)	largest eigenvalue n. 4 of Burden matrix weighted by mass	Burden eigenvalues
1112	SpMax5_Bh(m)	largest eigenvalue n. 5 of Burden matrix weighted by mass	Burden eigenvalues
1113	SpMax6_Bh(m)	largest eigenvalue n. 6 of Burden matrix weighted by mass	Burden eigenvalues
1114	SpMax7_Bh(m)	largest eigenvalue n. 7 of Burden matrix weighted by mass	Burden eigenvalues
1115	SpMax8_Bh(m)	largest eigenvalue n. 8 of Burden matrix weighted by mass	Burden eigenvalues
1124	SpMax1_Bh(e)	largest eigenvalue n. 1 of Burden matrix weighted by Sanderson electronegativity	Burden eigenvalues
1125	SpMax2_Bh(e)	largest eigenvalue n. 2 of Burden matrix weighted by Sanderson electronegativity	Burden eigenvalues
1126	SpMax3_Bh(e)	largest eigenvalue n. 3 of Burden matrix weighted by Sanderson electronegativity	Burden eigenvalues
1127	SpMax4_Bh(e)	largest eigenvalue n. 4 of Burden matrix weighted by Sanderson electronegativity	Burden eigenvalues
1128	SpMax5_Bh(e)	largest eigenvalue n. 5 of Burden matrix weighted by Sanderson electronegativity	Burden eigenvalues
1129	SpMax6_Bh(e)	largest eigenvalue n. 6 of Burden matrix weighted by Sanderson electronegativity	Burden eigenvalues
1130	SpMax7_Bh(e)	largest eigenvalue n. 7 of Burden matrix weighted by Sanderson electronegativity	Burden eigenvalues
1131	SpMax8_Bh(e)	largest eigenvalue n. 8 of Burden matrix weighted by Sanderson electronegativity	Burden eigenvalues
1132	SpMax1_Bh(p)	largest eigenvalue n. 1 of Burden matrix weighted by polarizability	Burden eigenvalues
1133	SpMax2_Bh(p)	largest eigenvalue n. 2 of Burden matrix weighted by polarizability	Burden eigenvalues
1134	SpMax3_Bh(p)	largest eigenvalue n. 3 of Burden matrix weighted by polarizability	Burden eigenvalues
1135	SpMax4_Bh(p)	largest eigenvalue n. 4 of Burden matrix weighted by polarizability	Burden eigenvalues
1136	SpMax5_Bh(p)	largest eigenvalue n. 5 of Burden matrix weighted by polarizability	Burden eigenvalues
1137	SpMax6_Bh(p)	largest eigenvalue n. 6 of Burden matrix weighted by polarizability	Burden eigenvalues
1138	SpMax7_Bh(p)	largest eigenvalue n. 7 of Burden matrix weighted by polarizability	Burden eigenvalues
1139	SpMax8_Bh(p)	largest eigenvalue n. 8 of Burden matrix weighted by polarizability	Burden eigenvalues
1140	SpMax1_Bh(i)	largest eigenvalue n. 1 of Burden matrix weighted by ionization potential	Burden eigenvalues
1141	SpMax2_Bh(i)	largest eigenvalue n. 2 of Burden matrix weighted by ionization potential	Burden eigenvalues
1142	SpMax3_Bh(i)	largest eigenvalue n. 3 of Burden matrix weighted by ionization potential	Burden eigenvalues
1143	SpMax4_Bh(i)	largest eigenvalue n. 4 of Burden matrix weighted by ionization potential	Burden eigenvalues
1144	SpMax5_Bh(i)	largest eigenvalue n. 5 of Burden matrix weighted by ionization potential	Burden eigenvalues
1145	SpMax6_Bh(i)	largest eigenvalue n. 6 of Burden matrix weighted by ionization potential	Burden eigenvalues
1146	SpMax7_Bh(i)	largest eigenvalue n. 7 of Burden matrix weighted by ionization potential	Burden eigenvalues
1147	SpMax8_Bh(i)	largest eigenvalue n. 8 of Burden matrix weighted by ionization potential	Burden eigenvalues
1148	SpMax1_Bh(s)	largest eigenvalue n. 1 of Burden matrix weighted by I-state	Burden eigenvalues
1149	SpMax2_Bh(s)	largest eigenvalue n. 2 of Burden matrix weighted by I-state	Burden eigenvalues
1150	SpMax3_Bh(s)	largest eigenvalue n. 3 of Burden matrix weighted by I-state	Burden eigenvalues
1151	SpMax4_Bh(s)	largest eigenvalue n. 4 of Burden matrix weighted by I-state	Burden eigenvalues
1152	SpMax5_Bh(s)	largest eigenvalue n. 5 of Burden matrix weighted by I-state	Burden eigenvalues
1153	SpMax6_Bh(s)	largest eigenvalue n. 6 of Burden matrix weighted by I-state	Burden eigenvalues
1154	SpMax7_Bh(s)	largest eigenvalue n. 7 of Burden matrix weighted by I-state	Burden eigenvalues
1155	SpMax8_Bh(s)	largest eigenvalue n. 8 of Burden matrix weighted by I-state	Burden eigenvalues
1156	SpMin1_Bh(m)	smallest eigenvalue n. 1 of Burden matrix weighted by mass	Burden eigenvalues
1157	SpMin2_Bh(m)	smallest eigenvalue n. 2 of Burden matrix weighted by mass	Burden eigenvalues
1158	SpMin3_Bh(m)	smallest eigenvalue n. 3 of Burden matrix weighted by mass	Burden eigenvalues
1159	SpMin4_Bh(m)	smallest eigenvalue n. 4 of Burden matrix weighted by mass	Burden eigenvalues
1160	SpMin5_Bh(m)	smallest eigenvalue n. 5 of Burden matrix weighted by mass	Burden eigenvalues
1161	SpMin6_Bh(m)	smallest eigenvalue n. 6 of Burden matrix weighted by mass	Burden eigenvalues
1162	SpMin7_Bh(m)	smallest eigenvalue n. 7 of Burden matrix weighted by mass	Burden eigenvalues
1163	SpMin8_Bh(m)	smallest eigenvalue n. 8 of Burden matrix weighted by mass	Burden eigenvalues
1172	SpMin1_Bh(e)	smallest eigenvalue n. 1 of Burden matrix weighted by Sanderson electronegativity	Burden eigenvalues
1173	SpMin2_Bh(e)	smallest eigenvalue n. 2 of Burden matrix weighted by Sanderson electronegativity	Burden eigenvalues
1174	SpMin3_Bh(e)	smallest eigenvalue n. 3 of Burden matrix weighted by Sanderson electronegativity	Burden eigenvalues
1175	SpMin4_Bh(e)	smallest eigenvalue n. 4 of Burden matrix weighted by Sanderson electronegativity	Burden eigenvalues
1176	SpMin5_Bh(e)	smallest eigenvalue n. 5 of Burden matrix weighted by Sanderson electronegativity	Burden eigenvalues
1177	SpMin6_Bh(e)	smallest eigenvalue n. 6 of Burden matrix weighted by Sanderson electronegativity	Burden eigenvalues
1178	SpMin7_Bh(e)	smallest eigenvalue n. 7 of Burden matrix weighted by Sanderson electronegativity	Burden eigenvalues
1179	SpMin8_Bh(e)	smallest eigenvalue n. 8 of Burden matrix weighted by Sanderson electronegativity	Burden eigenvalues
1180	SpMin1_Bh(p)	smallest eigenvalue n. 1 of Burden matrix weighted by polarizability	Burden eigenvalues
1181	SpMin2_Bh(p)	smallest eigenvalue n. 2 of Burden matrix weighted by polarizability	Burden eigenvalues
1182	SpMin3_Bh(p)	smallest eigenvalue n. 3 of Burden matrix weighted by polarizability	Burden eigenvalues
1183	SpMin4_Bh(p)	smallest eigenvalue n. 4 of Burden matrix weighted by polarizability	Burden eigenvalues
1184	SpMin5_Bh(p)	smallest eigenvalue n. 5 of Burden matrix weighted by polarizability	Burden eigenvalues
1185	SpMin6_Bh(p)	smallest eigenvalue n. 6 of Burden matrix weighted by polarizability	Burden eigenvalues
1186	SpMin7_Bh(p)	smallest eigenvalue n. 7 of Burden matrix weighted by polarizability	Burden eigenvalues
1187	SpMin8_Bh(p)	smallest eigenvalue n. 8 of Burden matrix weighted by polarizability	Burden eigenvalues
1188	SpMin1_Bh(i)	smallest eigenvalue n. 1 of Burden matrix weighted by ionization potential	Burden eigenvalues
1189	SpMin2_Bh(i)	smallest eigenvalue n. 2 of Burden matrix weighted by ionization potential	Burden eigenvalues
1190	SpMin3_Bh(i)	smallest eigenvalue n. 3 of Burden matrix weighted by ionization potential	Burden eigenvalues
1191	SpMin4_Bh(i)	smallest eigenvalue n. 4 of Burden matrix weighted by ionization potential	Burden eigenvalues
1192	SpMin5_Bh(i)	smallest eigenvalue n. 5 of Burden matrix weighted by ionization potential	Burden eigenvalues
1193	SpMin6_Bh(i)	smallest eigenvalue n. 6 of Burden matrix weighted by ionization potential	Burden eigenvalues
1194	SpMin7_Bh(i)	smallest eigenvalue n. 7 of Burden matrix weighted by ionization potential	Burden eigenvalues
1195	SpMin8_Bh(i)	smallest eigenvalue n. 8 of Burden matrix weighted by ionization potential	Burden eigenvalues
1196	SpMin1_Bh(s)	smallest eigenvalue n. 1 of Burden matrix weighted by I-state	Burden eigenvalues
1197	SpMin2_Bh(s)	smallest eigenvalue n. 2 of Burden matrix weighted by I-state	Burden eigenvalues
1198	SpMin3_Bh(s)	smallest eigenvalue n. 3 of Burden matrix weighted by I-state	Burden eigenvalues
1199	SpMin4_Bh(s)	smallest eigenvalue n. 4 of Burden matrix weighted by I-state	Burden eigenvalues
1200	SpMin5_Bh(s)	smallest eigenvalue n. 5 of Burden matrix weighted by I-state	Burden eigenvalues
1201	SpMin6_Bh(s)	smallest eigenvalue n. 6 of Burden matrix weighted by I-state	Burden eigenvalues
1202	SpMin7_Bh(s)	smallest eigenvalue n. 7 of Burden matrix weighted by I-state	Burden eigenvalues
1203	SpMin8_Bh(s)	smallest eigenvalue n. 8 of Burden matrix weighted by I-state	Burden eigenvalues
1204	P_VSA_LogP_1	P_VSA-like on LogP, bin 1	P_VSA-like descriptor
1205	P_VSA_LogP_2	P_VSA-like on LogP, bin 2	P_VSA-like descriptor
1206	P_VSA_LogP_3	P_VSA-like on LogP, bin 3	P_VSA-like descriptor
1207	P_VSA_LogP_4	P_VSA-like on LogP, bin 4	P_VSA-like descriptor
1208	P_VSA_LogP_5	P_VSA-like on LogP, bin 5	P_VSA-like descriptor
1209	P_VSA_LogP_6	P_VSA-like on LogP, bin 6	P_VSA-like descriptor
1210	P_VSA_LogP_7	P_VSA-like on LogP, bin 7	P_VSA-like descriptor
1211	P_VSA_LogP_8	P_VSA-like on LogP, bin 8	P_VSA-like descriptor
1212	P_VSA_MR_1	P_VSA-like on Molar Refractivity, bin 1	P_VSA-like descriptor
1213	P_VSA_MR_2	P_VSA-like on Molar Refractivity, bin 2	P_VSA-like descriptor
1214	P_VSA_MR_3	P_VSA-like on Molar Refractivity, bin 3	P_VSA-like descriptor
1215	P_VSA_MR_4	P_VSA-like on Molar Refractivity, bin 4	P_VSA-like descriptor
1216	P_VSA_MR_5	P_VSA-like on Molar Refractivity, bin 5	P_VSA-like descriptor
1217	P_VSA_MR_6	P_VSA-like on Molar Refractivity, bin 6	P_VSA-like descriptor
1218	P_VSA_MR_7	P_VSA-like on Molar Refractivity, bin 7	P_VSA-like descriptor
1219	P_VSA_MR_8	P_VSA-like on Molar Refractivity, bin 8	P_VSA-like descriptor
1220	P_VSA_m_1	P_VSA-like on mass, bin 1	P_VSA-like descriptor
1221	P_VSA_m_2	P_VSA-like on mass, bin 2	P_VSA-like descriptor
1222	P_VSA_m_3	P_VSA-like on mass, bin 3	P_VSA-like descriptor
1223	P_VSA_m_4	P_VSA-like on mass, bin 4	P_VSA-like descriptor
1224	P_VSA_m_5	P_VSA-like on mass, bin 5	P_VSA-like descriptor
1225	P_VSA_v_1	P_VSA-like on van der Waals volume, bin 1	P_VSA-like descriptor
1226	P_VSA_v_2	P_VSA-like on van der Waals volume, bin 2	P_VSA-like descriptor
1227	P_VSA_v_3	P_VSA-like on van der Waals volume, bin 3	P_VSA-like descriptor
1228	P_VSA_v_4	P_VSA-like on van der Waals volume, bin 4	P_VSA-like descriptor
1229	P_VSA_e_1	P_VSA-like on Sanderson electronegativity, bin 1	P_VSA-like descriptor
1230	P_VSA_e_2	P_VSA-like on Sanderson electronegativity, bin 2	P_VSA-like descriptor
1231	P_VSA_e_3	P_VSA-like on Sanderson electronegativity, bin 3	P_VSA-like descriptor
1232	P_VSA_e_4	P_VSA-like on Sanderson electronegativity, bin 4	P_VSA-like descriptor
1233	P_VSA_e_5	P_VSA-like on Sanderson electronegativity, bin 5	P_VSA-like descriptor
1234	P_VSA_e_6	P_VSA-like on Sanderson electronegativity, bin 6	P_VSA-like descriptor
1235	P_VSA_p_1	P_VSA-like on polarizability, bin 1	P_VSA-like descriptor
1236	P_VSA_p_2	P_VSA-like on polarizability, bin 2	P_VSA-like descriptor
1237	P_VSA_p_3	P_VSA-like on polarizability, bin 3	P_VSA-like descriptor
1238	P_VSA_p_4	P_VSA-like on polarizability, bin 4	P_VSA-like descriptor
1239	P_VSA_i_1	P_VSA-like on ionization potential, bin 1	P_VSA-like descriptor
1240	P_VSA_i_2	P_VSA-like on ionization potential, bin 2	P_VSA-like descriptor
1241	P_VSA_i_3	P_VSA-like on ionization potential, bin 3	P_VSA-like descriptor
1242	P_VSA_i_4	P_VSA-like on ionization potential, bin 4	P_VSA-like descriptor
1243	P_VSA_s_1	P_VSA-like on I-state, bin 1	P_VSA-like descriptor
1244	P_VSA_s_2	P_VSA-like on I-state, bin 2	P_VSA-like descriptor
1245	P_VSA_s_3	P_VSA-like on I-state, bin 3	P_VSA-like descriptor
1246	P_VSA_s_4	P_VSA-like on I-state, bin 4	P_VSA-like descriptor
1247	P_VSA_s_5	P_VSA-like on I-state, bin 5	P_VSA-like descriptor
1248	P_VSA_s_6	P_VSA-like on I-state, bin 6	P_VSA-like descriptor
1249	P_VSA_ppp_L	P_VSA-like on potential pharmacophore points, L - lipophilic	P_VSA-like descriptor
1250	P_VSA_ppp_P	P_VSA-like on potential pharmacophore points, P - positive	P_VSA-like descriptor
1251	P_VSA_ppp_N	P_VSA-like on potential pharmacophore points, N - negative	P_VSA-like descriptor
1252	P_VSA_ppp_D	P_VSA-like on potential pharmacophore points, D - hydrogen-bond donor	P_VSA-like descriptor
1253	P_VSA_ppp_A	P_VSA-like on potential pharmacophore points, A - hydrogen-bond acceptor	P_VSA-like descriptor
1254	P_VSA_ppp_ar	P_VSA-like on potential pharmacophore points, ar - aromatic atoms	P_VSA-like descriptor
1255	P_VSA_ppp_con	P_VSA-like on potential pharmacophore points, con - conjugated atoms	P_VSA-like descriptor
1256	P_VSA_ppp_hal	P_VSA-like on potential pharmacophore points, hal - halogen atoms	P_VSA-like descriptor
1257	P_VSA_ppp_cyc	P_VSA-like on potential pharmacophore points, cyc - atoms belonging to cycles	P_VSA-like descriptor
1258	P_VSA_ppp_ter	P_VSA-like on potential pharmacophore points, ter - terminal atoms	P_VSA-like descriptor
1259	Eta_alpha	eta core count	ETA indices
1260	Eta_alpha_A	eta average core count	ETA indices
1261	Eta_epsi	eta electronegativity measure	ETA indices
1262	Eta_epsi_A	eta average electronegativity measure	ETA indices
1263	Eta_betaS	eta sigma VEM count	ETA indices
1264	Eta_betaS_A	eta sigma average VEM coun	ETA indices
1265	Eta_betaP	eta pi and lone pair VEM count	ETA indices
1266	Eta_betaP_A	eta pi and lone pair average VEM count	ETA indices
1267	Eta_beta	eta VEM count	ETA indices
1268	Eta_beta_A	eta average VEM count	ETA indices
1269	Eta_C	eta composite index	ETA indices
1270	Eta_C_A	eta average composite index	ETA indices
1271	Eta_L	eta local composite index	ETA indices
1272	Eta_L_A	eta average local composite index	ETA indices
1273	Eta_F	eta functionality index	ETA indices
1274	Eta_F_A	eta average functionality index	ETA indices
1275	Eta_FL	eta local functionality index	ETA indices
1276	Eta_FL_A	eta average local functionality index	ETA indices
1277	Eta_B	eta branching index	ETA indices
1278	Eta_B_A	eta average branching index	ETA indices
1279	Eta_sh_p	eta p shape index	ETA indices
1280	Eta_sh_y	eta y shape index	ETA indices
1281	Eta_sh_x	eta x shape index	ETA indices
1282	SpMax_EA	leading eigenvalue from edge adjacency mat.	Edge adjacency indices
1283	SpMaxA_EA	normalized leading eigenvalue from edge adjacency mat.	Edge adjacency indices
1284	SpDiam_EA	spectral diameter from edge adjacency mat.	Edge adjacency indices
1285	SpAD_EA	spectral absolute deviation from edge adjacency mat.	Edge adjacency indices
1286	SpMAD_EA	spectral mean absolute deviation from edge adjacency mat.	Edge adjacency indices
1287	SpMax_EA(ed)	leading eigenvalue from edge adjacency mat. weighted by edge degree	Edge adjacency indices
1288	SpMaxA_EA(ed)	normalized leading eigenvalue from edge adjacency mat. weighted by edge degree	Edge adjacency indices
1289	SpDiam_EA(ed)	spectral diameter from edge adjacency mat. weighted by edge degree	Edge adjacency indices
1290	SpAD_EA(ed)	spectral absolute deviation from edge adjacency mat. weighted by edge degree	Edge adjacency indices
1291	SpMAD_EA(ed)	spectral mean absolute deviation from edge adjacency mat. weighted by edge degree	Edge adjacency indices
1292	SpMax_EA(bo)	leading eigenvalue from edge adjacency mat. weighted by bond order	Edge adjacency indices
1293	SpMaxA_EA(bo)	normalized leading eigenvalue from edge adjacency mat. weighted by bond order	Edge adjacency indices
1294	SpDiam_EA(bo)	spectral diameter from edge adjacency mat. weighted by bond order	Edge adjacency indices
1295	SpAD_EA(bo)	spectral absolute deviation from edge adjacency mat. weighted by bond order	Edge adjacency indices
1296	SpMAD_EA(bo)	spectral mean absolute deviation from edge adjacency mat. weighted by bond order	Edge adjacency indices
1297	SpMax_EA(dm)	leading eigenvalue from edge adjacency mat. weighted by dipole moment	Edge adjacency indices
1298	SpMaxA_EA(dm)	normalized leading eigenvalue from edge adjacency mat. weighted by dipole moment	Edge adjacency indices
1299	SpDiam_EA(dm)	spectral diameter from edge adjacency mat. weighted by dipole moment	Edge adjacency indices
1300	SpAD_EA(dm)	spectral absolute deviation from edge adjacency mat. weighted by dipole moment	Edge adjacency indices
1301	SpMAD_EA(dm)	spectral mean absolute deviation from edge adjacency mat. weighted by dipole moment	Edge adjacency indices
1302	SpMax_EA(ri)	leading eigenvalue from edge adjacency mat. weighted by resonance integral	Edge adjacency indices
1303	SpMaxA_EA(ri)	normalized leading eigenvalue from edge adjacency mat. weighted by resonance integral	Edge adjacency indices
1304	SpDiam_EA(ri)	spectral diameter from edge adjacency mat. weighted by resonance integral	Edge adjacency indices
1305	SpAD_EA(ri)	spectral absolute deviation from edge adjacency mat. weighted by resonance integral	Edge adjacency indices
1306	SpMAD_EA(ri)	spectral mean absolute deviation from edge adjacency mat. weighted by resonance integral	Edge adjacency indices
1307	SpMax_AEA(ed)	leading eigenvalue from augmented edge adjacency mat. weighted by edge degree	Edge adjacency indices
1308	SpMaxA_AEA(ed)	normalized leading eigenvalue from augmented edge adjacency mat. weighted by edge degree	Edge adjacency indices
1309	SpDiam_AEA(ed)	spectral diameter from augmented edge adjacency mat. weighted by edge degree	Edge adjacency indices
1310	SpAD_AEA(ed)	spectral absolute deviation from augmented edge adjacency mat. weighted by edge degree	Edge adjacency indices
1311	SpMAD_AEA(ed)	spectral mean absolute deviation from augmented edge adjacency mat. weighted by edge degree	Edge adjacency indices
1312	SpMax_AEA(bo)	leading eigenvalue from augmented edge adjacency mat. weighted by bond order	Edge adjacency indices
1313	SpMaxA_AEA(bo)	normalized leading eigenvalue from augmented edge adjacency mat. weighted by bond order	Edge adjacency indices
1314	SpDiam_AEA(bo)	spectral diameter from augmented edge adjacency mat. weighted by bond order	Edge adjacency indices
1315	SpAD_AEA(bo)	spectral absolute deviation from augmented edge adjacency mat. weighted by bond order	Edge adjacency indices
1316	SpMAD_AEA(bo)	spectral mean absolute deviation from augmented edge adjacency mat. weighted by bond order	Edge adjacency indices
1317	SpMax_AEA(dm)	leading eigenvalue from augmented edge adjacency mat. weighted by dipole moment	Edge adjacency indices
1318	SpMaxA_AEA(dm)	normalized leading eigenvalue from augmented edge adjacency mat. weighted by dipole moment	Edge adjacency indices
1319	SpDiam_AEA(dm)	spectral diameter from augmented edge adjacency mat. weighted by dipole moment	Edge adjacency indices
1320	SpAD_AEA(dm)	spectral absolute deviation from augmented edge adjacency mat. weighted by dipole moment	Edge adjacency indices
1321	SpMAD_AEA(dm)	spectral mean absolute deviation from augmented edge adjacency mat. weighted by dipole moment	Edge adjacency indices
1322	SpMax_AEA(ri)	leading eigenvalue from augmented edge adjacency mat. weighted by resonance integral	Edge adjacency indices
1323	SpMaxA_AEA(ri)	normalized leading eigenvalue from augmented edge adjacency mat. weighted by resonance integral	Edge adjacency indices
1324	SpDiam_AEA(ri)	spectral diameter from augmented edge adjacency mat. weighted by resonance integral	Edge adjacency indices
1325	SpAD_AEA(ri)	spectral absolute deviation from augmented edge adjacency mat. weighted by resonance integral	Edge adjacency indices
1326	SpMAD_AEA(ri)	spectral mean absolute deviation from augmented edge adjacency mat. weighted by resonance integral	Edge adjacency indices
1327	Chi0_EA	connectivity-like index of order 0 from edge adjacency mat.	Edge adjacency indices
1328	Chi1_EA	connectivity-like index of order 1 from edge adjacency mat.	Edge adjacency indices
1329	Chi0_EA(ed)	connectivity-like index of order 0 from edge adjacency mat. weighted by edge degree	Edge adjacency indices
1330	Chi1_EA(ed)	connectivity-like index of order 1 from edge adjacency mat. weighted by edge degree	Edge adjacency indices
1331	Chi0_EA(bo)	connectivity-like index of order 0 from edge adjacency mat. weighted by bond order	Edge adjacency indices
1332	Chi1_EA(bo)	connectivity-like index of order 1 from edge adjacency mat. weighted by bond order	Edge adjacency indices
1333	Chi0_EA(dm)	connectivity-like index of order 0 from edge adjacency mat. weighted by dipole moment	Edge adjacency indices
1334	Chi1_EA(dm)	connectivity-like index of order 1 from edge adjacency mat. weighted by dipole moment	Edge adjacency indices
1335	Chi0_EA(ri)	connectivity-like index of order 0 from edge adjacency mat. weighted by resonance integral	Edge adjacency indices
1336	Chi1_EA(ri)	connectivity-like index of order 1 from edge adjacency mat. weighted by resonance integral	Edge adjacency indices
1337	Chi0_AEA(ed)	connectivity-like index of order 0 from augmented edge adjacency mat. weighted by edge degree	Edge adjacency indices
1338	Chi1_AEA(ed)	connectivity-like index of order 1 from augmented edge adjacency mat. weighted by edge degree	Edge adjacency indices
1339	Chi0_AEA(bo)	connectivity-like index of order 0 from augmented edge adjacency mat. weighted by bond order	Edge adjacency indices
1340	Chi1_AEA(bo)	connectivity-like index of order 1 from augmented edge adjacency mat. weighted by bond order	Edge adjacency indices
1341	Chi0_AEA(dm)	connectivity-like index of order 0 from augmented edge adjacency mat. weighted by dipole moment	Edge adjacency indices
1342	Chi1_AEA(dm)	connectivity-like index of order 1 from augmented edge adjacency mat. weighted by dipole moment	Edge adjacency indices
1343	Chi0_AEA(ri)	connectivity-like index of order 0 from augmented edge adjacency mat. weighted by resonance integral	Edge adjacency indices
1344	Chi1_AEA(ri)	connectivity-like index of order 1 from augmented edge adjacency mat. weighted by resonance integral	Edge adjacency indices
1345	SM02_EA	spectral moment of order 2 from edge adjacency mat.	Edge adjacency indices
1346	SM03_EA	spectral moment of order 3 from edge adjacency mat.	Edge adjacency indices
1347	SM04_EA	spectral moment of order 4 from edge adjacency mat.	Edge adjacency indices
1348	SM05_EA	spectral moment of order 5 from edge adjacency mat.	Edge adjacency indices
1349	SM06_EA	spectral moment of order 6 from edge adjacency mat.	Edge adjacency indices
1350	SM07_EA	spectral moment of order 7 from edge adjacency mat.	Edge adjacency indices
1351	SM08_EA	spectral moment of order 8 from edge adjacency mat.	Edge adjacency indices
1352	SM09_EA	spectral moment of order 9 from edge adjacency mat.	Edge adjacency indices
1353	SM10_EA	spectral moment of order 10 from edge adjacency mat.	Edge adjacency indices
1354	SM11_EA	spectral moment of order 11 from edge adjacency mat.	Edge adjacency indices
1355	SM12_EA	spectral moment of order 12 from edge adjacency mat.	Edge adjacency indices
1356	SM13_EA	spectral moment of order 13 from edge adjacency mat.	Edge adjacency indices
1357	SM14_EA	spectral moment of order 14 from edge adjacency mat.	Edge adjacency indices
1358	SM15_EA	spectral moment of order 15 from edge adjacency mat.	Edge adjacency indices
1359	SM02_EA(ed)	spectral moment of order 2 from edge adjacency mat. weighted by edge degree	Edge adjacency indices
1360	SM03_EA(ed)	spectral moment of order 3 from edge adjacency mat. weighted by edge degree	Edge adjacency indices
1361	SM04_EA(ed)	spectral moment of order 4 from edge adjacency mat. weighted by edge degree	Edge adjacency indices
1362	SM05_EA(ed)	spectral moment of order 5 from edge adjacency mat. weighted by edge degree	Edge adjacency indices
1363	SM06_EA(ed)	spectral moment of order 6 from edge adjacency mat. weighted by edge degree	Edge adjacency indices
1364	SM07_EA(ed)	spectral moment of order 7 from edge adjacency mat. weighted by edge degree	Edge adjacency indices
1365	SM08_EA(ed)	spectral moment of order 8 from edge adjacency mat. weighted by edge degree	Edge adjacency indices
1366	SM09_EA(ed)	spectral moment of order 9 from edge adjacency mat. weighted by edge degree	Edge adjacency indices
1367	SM10_EA(ed)	spectral moment of order 10 from edge adjacency mat. weighted by edge degree	Edge adjacency indices
1368	SM11_EA(ed)	spectral moment of order 11 from edge adjacency mat. weighted by edge degree	Edge adjacency indices
1369	SM12_EA(ed)	spectral moment of order 12 from edge adjacency mat. weighted by edge degree	Edge adjacency indices
1370	SM13_EA(ed)	spectral moment of order 13 from edge adjacency mat. weighted by edge degree	Edge adjacency indices
1371	SM14_EA(ed)	spectral moment of order 14 from edge adjacency mat. weighted by edge degree	Edge adjacency indices
1372	SM15_EA(ed)	spectral moment of order 15 from edge adjacency mat. weighted by edge degree	Edge adjacency indices
1373	SM02_EA(bo)	spectral moment of order 2 from edge adjacency mat. weighted by bond order	Edge adjacency indices
1374	SM03_EA(bo)	spectral moment of order 3 from edge adjacency mat. weighted by bond order	Edge adjacency indices
1375	SM04_EA(bo)	spectral moment of order 4 from edge adjacency mat. weighted by bond order	Edge adjacency indices
1376	SM05_EA(bo)	spectral moment of order 5 from edge adjacency mat. weighted by bond order	Edge adjacency indices
1377	SM06_EA(bo)	spectral moment of order 6 from edge adjacency mat. weighted by bond order	Edge adjacency indices
1378	SM07_EA(bo)	spectral moment of order 7 from edge adjacency mat. weighted by bond order	Edge adjacency indices
1379	SM08_EA(bo)	spectral moment of order 8 from edge adjacency mat. weighted by bond order	Edge adjacency indices
1380	SM09_EA(bo)	spectral moment of order 9 from edge adjacency mat. weighted by bond order	Edge adjacency indices
1381	SM10_EA(bo)	spectral moment of order 10 from edge adjacency mat. weighted by bond order	Edge adjacency indices
1382	SM11_EA(bo)	spectral moment of order 11 from edge adjacency mat. weighted by bond order	Edge adjacency indices
1383	SM12_EA(bo)	spectral moment of order 12 from edge adjacency mat. weighted by bond order	Edge adjacency indices
1384	SM13_EA(bo)	spectral moment of order 13 from edge adjacency mat. weighted by bond order	Edge adjacency indices
1385	SM14_EA(bo)	spectral moment of order 14 from edge adjacency mat. weighted by bond order	Edge adjacency indices
1386	SM15_EA(bo)	spectral moment of order 15 from edge adjacency mat. weighted by bond order	Edge adjacency indices
1387	SM02_EA(dm)	spectral moment of order 2 from edge adjacency mat. weighted by dipole moment	Edge adjacency indices
1388	SM03_EA(dm)	spectral moment of order 3 from edge adjacency mat. weighted by dipole moment	Edge adjacency indices
1389	SM04_EA(dm)	spectral moment of order 4 from edge adjacency mat. weighted by dipole moment	Edge adjacency indices
1390	SM05_EA(dm)	spectral moment of order 5 from edge adjacency mat. weighted by dipole moment	Edge adjacency indices
1391	SM06_EA(dm)	spectral moment of order 6 from edge adjacency mat. weighted by dipole moment	Edge adjacency indices
1392	SM07_EA(dm)	spectral moment of order 7 from edge adjacency mat. weighted by dipole moment	Edge adjacency indices
1393	SM08_EA(dm)	spectral moment of order 8 from edge adjacency mat. weighted by dipole moment	Edge adjacency indices
1394	SM09_EA(dm)	spectral moment of order 9 from edge adjacency mat. weighted by dipole moment	Edge adjacency indices
1395	SM10_EA(dm)	spectral moment of order 10 from edge adjacency mat. weighted by dipole moment	Edge adjacency indices
1396	SM11_EA(dm)	spectral moment of order 11 from edge adjacency mat. weighted by dipole moment	Edge adjacency indices
1397	SM12_EA(dm)	spectral moment of order 12 from edge adjacency mat. weighted by dipole moment	Edge adjacency indices
1398	SM13_EA(dm)	spectral moment of order 13 from edge adjacency mat. weighted by dipole moment	Edge adjacency indices
1399	SM14_EA(dm)	spectral moment of order 14 from edge adjacency mat. weighted by dipole moment	Edge adjacency indices
1400	SM15_EA(dm)	spectral moment of order 15 from edge adjacency mat. weighted by dipole moment	Edge adjacency indices
1401	SM02_EA(ri)	spectral moment of order 2 from edge adjacency mat. weighted by resonance integral	Edge adjacency indices
1402	SM03_EA(ri)	spectral moment of order 3 from edge adjacency mat. weighted by resonance integral	Edge adjacency indices
1403	SM04_EA(ri)	spectral moment of order 4 from edge adjacency mat. weighted by resonance integral	Edge adjacency indices
1404	SM05_EA(ri)	spectral moment of order 5 from edge adjacency mat. weighted by resonance integral	Edge adjacency indices
1405	SM06_EA(ri)	spectral moment of order 6 from edge adjacency mat. weighted by resonance integral	Edge adjacency indices
1406	SM07_EA(ri)	spectral moment of order 7 from edge adjacency mat. weighted by resonance integral	Edge adjacency indices
1407	SM08_EA(ri)	spectral moment of order 8 from edge adjacency mat. weighted by resonance integral	Edge adjacency indices
1408	SM09_EA(ri)	spectral moment of order 9 from edge adjacency mat. weighted by resonance integral	Edge adjacency indices
1409	SM10_EA(ri)	spectral moment of order 10 from edge adjacency mat. weighted by resonance integral	Edge adjacency indices
1410	SM11_EA(ri)	spectral moment of order 11 from edge adjacency mat. weighted by resonance integral	Edge adjacency indices
1411	SM12_EA(ri)	spectral moment of order 12 from edge adjacency mat. weighted by resonance integral	Edge adjacency indices
1412	SM13_EA(ri)	spectral moment of order 13 from edge adjacency mat. weighted by resonance integral	Edge adjacency indices
1413	SM14_EA(ri)	spectral moment of order 14 from edge adjacency mat. weighted by resonance integral	Edge adjacency indices
1414	SM15_EA(ri)	spectral moment of order 15 from edge adjacency mat. weighted by resonance integral	Edge adjacency indices
1415	SM02_AEA(ed)	spectral moment of order 2 from augmented edge adjacency mat. weighted by edge degree	Edge adjacency indices
1416	SM03_AEA(ed)	spectral moment of order 3 from augmented edge adjacency mat. weighted by edge degree	Edge adjacency indices
1417	SM04_AEA(ed)	spectral moment of order 4 from augmented edge adjacency mat. weighted by edge degree	Edge adjacency indices
1418	SM05_AEA(ed)	spectral moment of order 5 from augmented edge adjacency mat. weighted by edge degree	Edge adjacency indices
1419	SM06_AEA(ed)	spectral moment of order 6 from augmented edge adjacency mat. weighted by edge degree	Edge adjacency indices
1420	SM07_AEA(ed)	spectral moment of order 7 from augmented edge adjacency mat. weighted by edge degree	Edge adjacency indices
1421	SM08_AEA(ed)	spectral moment of order 8 from augmented edge adjacency mat. weighted by edge degree	Edge adjacency indices
1422	SM09_AEA(ed)	spectral moment of order 9 from augmented edge adjacency mat. weighted by edge degree	Edge adjacency indices
1423	SM10_AEA(ed)	spectral moment of order 10 from augmented edge adjacency mat. weighted by edge degree	Edge adjacency indices
1424	SM11_AEA(ed)	spectral moment of order 11 from augmented edge adjacency mat. weighted by edge degree	Edge adjacency indices
1425	SM12_AEA(ed)	spectral moment of order 12 from augmented edge adjacency mat. weighted by edge degree	Edge adjacency indices
1426	SM13_AEA(ed)	spectral moment of order 13 from augmented edge adjacency mat. weighted by edge degree	Edge adjacency indices
1427	SM14_AEA(ed)	spectral moment of order 14 from augmented edge adjacency mat. weighted by edge degree	Edge adjacency indices
1428	SM15_AEA(ed)	spectral moment of order 15 from augmented edge adjacency mat. weighted by edge degree	Edge adjacency indices
1429	SM02_AEA(bo)	spectral moment of order 2 from augmented edge adjacency mat. weighted by bond order	Edge adjacency indices
1430	SM03_AEA(bo)	spectral moment of order 3 from augmented edge adjacency mat. weighted by bond order	Edge adjacency indices
1431	SM04_AEA(bo)	spectral moment of order 4 from augmented edge adjacency mat. weighted by bond order	Edge adjacency indices
1432	SM05_AEA(bo)	spectral moment of order 5 from augmented edge adjacency mat. weighted by bond order	Edge adjacency indices
1433	SM06_AEA(bo)	spectral moment of order 6 from augmented edge adjacency mat. weighted by bond order	Edge adjacency indices
1434	SM07_AEA(bo)	spectral moment of order 7 from augmented edge adjacency mat. weighted by bond order	Edge adjacency indices
1435	SM08_AEA(bo)	spectral moment of order 8 from augmented edge adjacency mat. weighted by bond order	Edge adjacency indices
1436	SM09_AEA(bo)	spectral moment of order 9 from augmented edge adjacency mat. weighted by bond order	Edge adjacency indices
1437	SM10_AEA(bo)	spectral moment of order 10 from augmented edge adjacency mat. weighted by bond order	Edge adjacency indices
1438	SM11_AEA(bo)	spectral moment of order 11 from augmented edge adjacency mat. weighted by bond order	Edge adjacency indices
1439	SM12_AEA(bo)	spectral moment of order 12 from augmented edge adjacency mat. weighted by bond order	Edge adjacency indices
1440	SM13_AEA(bo)	spectral moment of order 13 from augmented edge adjacency mat. weighted by bond order	Edge adjacency indices
1441	SM14_AEA(bo)	spectral moment of order 14 from augmented edge adjacency mat. weighted by bond order	Edge adjacency indices
1442	SM15_AEA(bo)	spectral moment of order 15 from augmented edge adjacency mat. weighted by bond order	Edge adjacency indices
1443	SM02_AEA(dm)	spectral moment of order 2 from augmented edge adjacency mat. weighted by dipole moment	Edge adjacency indices
1444	SM03_AEA(dm)	spectral moment of order 3 from augmented edge adjacency mat. weighted by dipole moment	Edge adjacency indices
1445	SM04_AEA(dm)	spectral moment of order 4 from augmented edge adjacency mat. weighted by dipole moment	Edge adjacency indices
1446	SM05_AEA(dm)	spectral moment of order 5 from augmented edge adjacency mat. weighted by dipole moment	Edge adjacency indices
1447	SM06_AEA(dm)	spectral moment of order 6 from augmented edge adjacency mat. weighted by dipole moment	Edge adjacency indices
1448	SM07_AEA(dm)	spectral moment of order 7 from augmented edge adjacency mat. weighted by dipole moment	Edge adjacency indices
1449	SM08_AEA(dm)	spectral moment of order 8 from augmented edge adjacency mat. weighted by dipole moment	Edge adjacency indices
1450	SM09_AEA(dm)	spectral moment of order 9 from augmented edge adjacency mat. weighted by dipole moment	Edge adjacency indices
1451	SM10_AEA(dm)	spectral moment of order 10 from augmented edge adjacency mat. weighted by dipole moment	Edge adjacency indices
1452	SM11_AEA(dm)	spectral moment of order 11 from augmented edge adjacency mat. weighted by dipole moment	Edge adjacency indices
1453	SM12_AEA(dm)	spectral moment of order 12 from augmented edge adjacency mat. weighted by dipole moment	Edge adjacency indices
1454	SM13_AEA(dm)	spectral moment of order 13 from augmented edge adjacency mat. weighted by dipole moment	Edge adjacency indices
1455	SM14_AEA(dm)	spectral moment of order 14 from augmented edge adjacency mat. weighted by dipole moment	Edge adjacency indices
1456	SM15_AEA(dm)	spectral moment of order 15 from augmented edge adjacency mat. weighted by dipole moment	Edge adjacency indices
1457	SM02_AEA(ri)	spectral moment of order 2 from augmented edge adjacency mat. weighted by resonance integral	Edge adjacency indices
1458	SM03_AEA(ri)	spectral moment of order 3 from augmented edge adjacency mat. weighted by resonance integral	Edge adjacency indices
1459	SM04_AEA(ri)	spectral moment of order 4 from augmented edge adjacency mat. weighted by resonance integral	Edge adjacency indices
1460	SM05_AEA(ri)	spectral moment of order 5 from augmented edge adjacency mat. weighted by resonance integral	Edge adjacency indices
1461	SM06_AEA(ri)	spectral moment of order 6 from augmented edge adjacency mat. weighted by resonance integral	Edge adjacency indices
1462	SM07_AEA(ri)	spectral moment of order 7 from augmented edge adjacency mat. weighted by resonance integral	Edge adjacency indices
1463	SM08_AEA(ri)	spectral moment of order 8 from augmented edge adjacency mat. weighted by resonance integral	Edge adjacency indices
1464	SM09_AEA(ri)	spectral moment of order 9 from augmented edge adjacency mat. weighted by resonance integral	Edge adjacency indices
1465	SM10_AEA(ri)	spectral moment of order 10 from augmented edge adjacency mat. weighted by resonance integral	Edge adjacency indices
1466	SM11_AEA(ri)	spectral moment of order 11 from augmented edge adjacency mat. weighted by resonance integral	Edge adjacency indices
1467	SM12_AEA(ri)	spectral moment of order 12 from augmented edge adjacency mat. weighted by resonance integral	Edge adjacency indices
1468	SM13_AEA(ri)	spectral moment of order 13 from augmented edge adjacency mat. weighted by resonance integral	Edge adjacency indices
1469	SM14_AEA(ri)	spectral moment of order 14 from augmented edge adjacency mat. weighted by resonance integral	Edge adjacency indices
1470	SM15_AEA(ri)	spectral moment of order 15 from augmented edge adjacency mat. weighted by resonance integral	Edge adjacency indices
1471	Eig01_EA	eigenvalue n. 1 from edge adjacency mat.	Edge adjacency indices
1472	Eig02_EA	eigenvalue n. 2 from edge adjacency mat.	Edge adjacency indices
1473	Eig03_EA	eigenvalue n. 3 from edge adjacency mat.	Edge adjacency indices
1474	Eig04_EA	eigenvalue n. 4 from edge adjacency mat.	Edge adjacency indices
1475	Eig05_EA	eigenvalue n. 5 from edge adjacency mat.	Edge adjacency indices
1476	Eig06_EA	eigenvalue n. 6 from edge adjacency mat.	Edge adjacency indices
1477	Eig07_EA	eigenvalue n. 7 from edge adjacency mat.	Edge adjacency indices
1478	Eig08_EA	eigenvalue n. 8 from edge adjacency mat.	Edge adjacency indices
1479	Eig09_EA	eigenvalue n. 9 from edge adjacency mat.	Edge adjacency indices
1480	Eig10_EA	eigenvalue n. 10 from edge adjacency mat.	Edge adjacency indices
1481	Eig11_EA	eigenvalue n. 11 from edge adjacency mat.	Edge adjacency indices
1482	Eig12_EA	eigenvalue n. 12 from edge adjacency mat.	Edge adjacency indices
1483	Eig13_EA	eigenvalue n. 13 from edge adjacency mat.	Edge adjacency indices
1484	Eig14_EA	eigenvalue n. 14 from edge adjacency mat.	Edge adjacency indices
1485	Eig15_EA	eigenvalue n. 15 from edge adjacency mat.	Edge adjacency indices
1486	Eig01_EA(ed)	eigenvalue n. 1 from edge adjacency mat. weighted by edge degree	Edge adjacency indices
1487	Eig02_EA(ed)	eigenvalue n. 2 from edge adjacency mat. weighted by edge degree	Edge adjacency indices
1488	Eig03_EA(ed)	eigenvalue n. 3 from edge adjacency mat. weighted by edge degree	Edge adjacency indices
1489	Eig04_EA(ed)	eigenvalue n. 4 from edge adjacency mat. weighted by edge degree	Edge adjacency indices
1490	Eig05_EA(ed)	eigenvalue n. 5 from edge adjacency mat. weighted by edge degree	Edge adjacency indices
1491	Eig06_EA(ed)	eigenvalue n. 6 from edge adjacency mat. weighted by edge degree	Edge adjacency indices
1492	Eig07_EA(ed)	eigenvalue n. 7 from edge adjacency mat. weighted by edge degree	Edge adjacency indices
1493	Eig08_EA(ed)	eigenvalue n. 8 from edge adjacency mat. weighted by edge degree	Edge adjacency indices
1494	Eig09_EA(ed)	eigenvalue n. 9 from edge adjacency mat. weighted by edge degree	Edge adjacency indices
1495	Eig10_EA(ed)	eigenvalue n. 10 from edge adjacency mat. weighted by edge degree	Edge adjacency indices
1496	Eig11_EA(ed)	eigenvalue n. 11 from edge adjacency mat. weighted by edge degree	Edge adjacency indices
1497	Eig12_EA(ed)	eigenvalue n. 12 from edge adjacency mat. weighted by edge degree	Edge adjacency indices
1498	Eig13_EA(ed)	eigenvalue n. 13 from edge adjacency mat. weighted by edge degree	Edge adjacency indices
1499	Eig14_EA(ed)	eigenvalue n. 14 from edge adjacency mat. weighted by edge degree	Edge adjacency indices
1500	Eig15_EA(ed)	eigenvalue n. 15 from edge adjacency mat. weighted by edge degree	Edge adjacency indices
1501	Eig01_EA(bo)	eigenvalue n. 1 from edge adjacency mat. weighted by bond order	Edge adjacency indices
1502	Eig02_EA(bo)	eigenvalue n. 2 from edge adjacency mat. weighted by bond order	Edge adjacency indices
1503	Eig03_EA(bo)	eigenvalue n. 3 from edge adjacency mat. weighted by bond order	Edge adjacency indices
1504	Eig04_EA(bo)	eigenvalue n. 4 from edge adjacency mat. weighted by bond order	Edge adjacency indices
1505	Eig05_EA(bo)	eigenvalue n. 5 from edge adjacency mat. weighted by bond order	Edge adjacency indices
1506	Eig06_EA(bo)	eigenvalue n. 6 from edge adjacency mat. weighted by bond order	Edge adjacency indices
1507	Eig07_EA(bo)	eigenvalue n. 7 from edge adjacency mat. weighted by bond order	Edge adjacency indices
1508	Eig08_EA(bo)	eigenvalue n. 8 from edge adjacency mat. weighted by bond order	Edge adjacency indices
1509	Eig09_EA(bo)	eigenvalue n. 9 from edge adjacency mat. weighted by bond order	Edge adjacency indices
1510	Eig10_EA(bo)	eigenvalue n. 10 from edge adjacency mat. weighted by bond order	Edge adjacency indices
1511	Eig11_EA(bo)	eigenvalue n. 11 from edge adjacency mat. weighted by bond order	Edge adjacency indices
1512	Eig12_EA(bo)	eigenvalue n. 12 from edge adjacency mat. weighted by bond order	Edge adjacency indices
1513	Eig13_EA(bo)	eigenvalue n. 13 from edge adjacency mat. weighted by bond order	Edge adjacency indices
1514	Eig14_EA(bo)	eigenvalue n. 14 from edge adjacency mat. weighted by bond order	Edge adjacency indices
1515	Eig15_EA(bo)	eigenvalue n. 15 from edge adjacency mat. weighted by bond order	Edge adjacency indices
1516	Eig01_EA(dm)	eigenvalue n. 1 from edge adjacency mat. weighted by dipole moment	Edge adjacency indices
1517	Eig02_EA(dm)	eigenvalue n. 2 from edge adjacency mat. weighted by dipole moment	Edge adjacency indices
1518	Eig03_EA(dm)	eigenvalue n. 3 from edge adjacency mat. weighted by dipole moment	Edge adjacency indices
1519	Eig04_EA(dm)	eigenvalue n. 4 from edge adjacency mat. weighted by dipole moment	Edge adjacency indices
1520	Eig05_EA(dm)	eigenvalue n. 5 from edge adjacency mat. weighted by dipole moment	Edge adjacency indices
1521	Eig06_EA(dm)	eigenvalue n. 6 from edge adjacency mat. weighted by dipole moment	Edge adjacency indices
1522	Eig07_EA(dm)	eigenvalue n. 7 from edge adjacency mat. weighted by dipole moment	Edge adjacency indices
1523	Eig08_EA(dm)	eigenvalue n. 8 from edge adjacency mat. weighted by dipole moment	Edge adjacency indices
1524	Eig09_EA(dm)	eigenvalue n. 9 from edge adjacency mat. weighted by dipole moment	Edge adjacency indices
1525	Eig10_EA(dm)	eigenvalue n. 10 from edge adjacency mat. weighted by dipole moment	Edge adjacency indices
1526	Eig11_EA(dm)	eigenvalue n. 11 from edge adjacency mat. weighted by dipole moment	Edge adjacency indices
1527	Eig12_EA(dm)	eigenvalue n. 12 from edge adjacency mat. weighted by dipole moment	Edge adjacency indices
1528	Eig13_EA(dm)	eigenvalue n. 13 from edge adjacency mat. weighted by dipole moment	Edge adjacency indices
1529	Eig14_EA(dm)	eigenvalue n. 14 from edge adjacency mat. weighted by dipole moment	Edge adjacency indices
1530	Eig15_EA(dm)	eigenvalue n. 15 from edge adjacency mat. weighted by dipole moment	Edge adjacency indices
1531	Eig01_EA(ri)	eigenvalue n. 1 from edge adjacency mat. weighted by resonance integral	Edge adjacency indices
1532	Eig02_EA(ri)	eigenvalue n. 2 from edge adjacency mat. weighted by resonance integral	Edge adjacency indices
1533	Eig03_EA(ri)	eigenvalue n. 3 from edge adjacency mat. weighted by resonance integral	Edge adjacency indices
1534	Eig04_EA(ri)	eigenvalue n. 4 from edge adjacency mat. weighted by resonance integral	Edge adjacency indices
1535	Eig05_EA(ri)	eigenvalue n. 5 from edge adjacency mat. weighted by resonance integral	Edge adjacency indices
1536	Eig06_EA(ri)	eigenvalue n. 6 from edge adjacency mat. weighted by resonance integral	Edge adjacency indices
1537	Eig07_EA(ri)	eigenvalue n. 7 from edge adjacency mat. weighted by resonance integral	Edge adjacency indices
1538	Eig08_EA(ri)	eigenvalue n. 8 from edge adjacency mat. weighted by resonance integral	Edge adjacency indices
1539	Eig09_EA(ri)	eigenvalue n. 9 from edge adjacency mat. weighted by resonance integral	Edge adjacency indices
1540	Eig10_EA(ri)	eigenvalue n. 10 from edge adjacency mat. weighted by resonance integral	Edge adjacency indices
1541	Eig11_EA(ri)	eigenvalue n. 11 from edge adjacency mat. weighted by resonance integral	Edge adjacency indices
1542	Eig12_EA(ri)	eigenvalue n. 12 from edge adjacency mat. weighted by resonance integral	Edge adjacency indices
1543	Eig13_EA(ri)	eigenvalue n. 13 from edge adjacency mat. weighted by resonance integral	Edge adjacency indices
1544	Eig14_EA(ri)	eigenvalue n. 14 from edge adjacency mat. weighted by resonance integral	Edge adjacency indices
1545	Eig15_EA(ri)	eigenvalue n. 15 from edge adjacency mat. weighted by resonance integral	Edge adjacency indices
1546	Eig01_AEA(ed)	eigenvalue n. 1 from augmented edge adjacency mat. weighted by edge degree	Edge adjacency indices
1547	Eig02_AEA(ed)	eigenvalue n. 2 from augmented edge adjacency mat. weighted by edge degree	Edge adjacency indices
1548	Eig03_AEA(ed)	eigenvalue n. 3 from augmented edge adjacency mat. weighted by edge degree	Edge adjacency indices
1549	Eig04_AEA(ed)	eigenvalue n. 4 from augmented edge adjacency mat. weighted by edge degree	Edge adjacency indices
1550	Eig05_AEA(ed)	eigenvalue n. 5 from augmented edge adjacency mat. weighted by edge degree	Edge adjacency indices
1551	Eig06_AEA(ed)	eigenvalue n. 6 from augmented edge adjacency mat. weighted by edge degree	Edge adjacency indices
1552	Eig07_AEA(ed)	eigenvalue n. 7 from augmented edge adjacency mat. weighted by edge degree	Edge adjacency indices
1553	Eig08_AEA(ed)	eigenvalue n. 8 from augmented edge adjacency mat. weighted by edge degree	Edge adjacency indices
1554	Eig09_AEA(ed)	eigenvalue n. 9 from augmented edge adjacency mat. weighted by edge degree	Edge adjacency indices
1555	Eig10_AEA(ed)	eigenvalue n. 10 from augmented edge adjacency mat. weighted by edge degree	Edge adjacency indices
1556	Eig11_AEA(ed)	eigenvalue n. 11 from augmented edge adjacency mat. weighted by edge degree	Edge adjacency indices
1557	Eig12_AEA(ed)	eigenvalue n. 12 from augmented edge adjacency mat. weighted by edge degree	Edge adjacency indices
1558	Eig13_AEA(ed)	eigenvalue n. 13 from augmented edge adjacency mat. weighted by edge degree	Edge adjacency indices
1559	Eig14_AEA(ed)	eigenvalue n. 14 from augmented edge adjacency mat. weighted by edge degree	Edge adjacency indices
1560	Eig15_AEA(ed)	eigenvalue n. 15 from augmented edge adjacency mat. weighted by edge degree	Edge adjacency indices
1561	Eig01_AEA(bo)	eigenvalue n. 1 from augmented edge adjacency mat. weighted by bond order	Edge adjacency indices
1562	Eig02_AEA(bo)	eigenvalue n. 2 from augmented edge adjacency mat. weighted by bond order	Edge adjacency indices
1563	Eig03_AEA(bo)	eigenvalue n. 3 from augmented edge adjacency mat. weighted by bond order	Edge adjacency indices
1564	Eig04_AEA(bo)	eigenvalue n. 4 from augmented edge adjacency mat. weighted by bond order	Edge adjacency indices
1565	Eig05_AEA(bo)	eigenvalue n. 5 from augmented edge adjacency mat. weighted by bond order	Edge adjacency indices
1566	Eig06_AEA(bo)	eigenvalue n. 6 from augmented edge adjacency mat. weighted by bond order	Edge adjacency indices
1567	Eig07_AEA(bo)	eigenvalue n. 7 from augmented edge adjacency mat. weighted by bond order	Edge adjacency indices
1568	Eig08_AEA(bo)	eigenvalue n. 8 from augmented edge adjacency mat. weighted by bond order	Edge adjacency indices
1569	Eig09_AEA(bo)	eigenvalue n. 9 from augmented edge adjacency mat. weighted by bond order	Edge adjacency indices
1570	Eig10_AEA(bo)	eigenvalue n. 10 from augmented edge adjacency mat. weighted by bond order	Edge adjacency indices
1571	Eig11_AEA(bo)	eigenvalue n. 11 from augmented edge adjacency mat. weighted by bond order	Edge adjacency indices
1572	Eig12_AEA(bo)	eigenvalue n. 12 from augmented edge adjacency mat. weighted by bond order	Edge adjacency indices
1573	Eig13_AEA(bo)	eigenvalue n. 13 from augmented edge adjacency mat. weighted by bond order	Edge adjacency indices
1574	Eig14_AEA(bo)	eigenvalue n. 14 from augmented edge adjacency mat. weighted by bond order	Edge adjacency indices
1575	Eig15_AEA(bo)	eigenvalue n. 15 from augmented edge adjacency mat. weighted by bond order	Edge adjacency indices
1576	Eig01_AEA(dm)	eigenvalue n. 1 from augmented edge adjacency mat. weighted by dipole moment	Edge adjacency indices
1577	Eig02_AEA(dm)	eigenvalue n. 2 from augmented edge adjacency mat. weighted by dipole moment	Edge adjacency indices
1578	Eig03_AEA(dm)	eigenvalue n. 3 from augmented edge adjacency mat. weighted by dipole moment	Edge adjacency indices
1579	Eig04_AEA(dm)	eigenvalue n. 4 from augmented edge adjacency mat. weighted by dipole moment	Edge adjacency indices
1580	Eig05_AEA(dm)	eigenvalue n. 5 from augmented edge adjacency mat. weighted by dipole moment	Edge adjacency indices
1581	Eig06_AEA(dm)	eigenvalue n. 6 from augmented edge adjacency mat. weighted by dipole moment	Edge adjacency indices
1582	Eig07_AEA(dm)	eigenvalue n. 7 from augmented edge adjacency mat. weighted by dipole moment	Edge adjacency indices
1583	Eig08_AEA(dm)	eigenvalue n. 8 from augmented edge adjacency mat. weighted by dipole moment	Edge adjacency indices
1584	Eig09_AEA(dm)	eigenvalue n. 9 from augmented edge adjacency mat. weighted by dipole moment	Edge adjacency indices
1585	Eig10_AEA(dm)	eigenvalue n. 10 from augmented edge adjacency mat. weighted by dipole moment	Edge adjacency indices
1586	Eig11_AEA(dm)	eigenvalue n. 11 from augmented edge adjacency mat. weighted by dipole moment	Edge adjacency indices
1587	Eig12_AEA(dm)	eigenvalue n. 12 from augmented edge adjacency mat. weighted by dipole moment	Edge adjacency indices
1588	Eig13_AEA(dm)	eigenvalue n. 13 from augmented edge adjacency mat. weighted by dipole moment	Edge adjacency indices
1589	Eig14_AEA(dm)	eigenvalue n. 14 from augmented edge adjacency mat. weighted by dipole moment	Edge adjacency indices
1590	Eig15_AEA(dm)	eigenvalue n. 15 from augmented edge adjacency mat. weighted by dipole moment	Edge adjacency indices
1591	Eig01_AEA(ri)	eigenvalue n. 1 from augmented edge adjacency mat. weighted by resonance integral	Edge adjacency indices
1592	Eig02_AEA(ri)	eigenvalue n. 2 from augmented edge adjacency mat. weighted by resonance integral	Edge adjacency indices
1593	Eig03_AEA(ri)	eigenvalue n. 3 from augmented edge adjacency mat. weighted by resonance integral	Edge adjacency indices
1594	Eig04_AEA(ri)	eigenvalue n. 4 from augmented edge adjacency mat. weighted by resonance integral	Edge adjacency indices
1595	Eig05_AEA(ri)	eigenvalue n. 5 from augmented edge adjacency mat. weighted by resonance integral	Edge adjacency indices
1596	Eig06_AEA(ri)	eigenvalue n. 6 from augmented edge adjacency mat. weighted by resonance integral	Edge adjacency indices
1597	Eig07_AEA(ri)	eigenvalue n. 7 from augmented edge adjacency mat. weighted by resonance integral	Edge adjacency indices
1598	Eig08_AEA(ri)	eigenvalue n. 8 from augmented edge adjacency mat. weighted by resonance integral	Edge adjacency indices
1599	Eig09_AEA(ri)	eigenvalue n. 9 from augmented edge adjacency mat. weighted by resonance integral	Edge adjacency indices
1600	Eig10_AEA(ri)	eigenvalue n. 10 from augmented edge adjacency mat. weighted by resonance integral	Edge adjacency indices
1601	Eig11_AEA(ri)	eigenvalue n. 11 from augmented edge adjacency mat. weighted by resonance integral	Edge adjacency indices
1602	Eig12_AEA(ri)	eigenvalue n. 12 from augmented edge adjacency mat. weighted by resonance integral	Edge adjacency indices
1603	Eig13_AEA(ri)	eigenvalue n. 13 from augmented edge adjacency mat. weighted by resonance integral	Edge adjacency indices
1604	Eig14_AEA(ri)	eigenvalue n. 14 from augmented edge adjacency mat. weighted by resonance integral	Edge adjacency indices
1605	Eig15_AEA(ri)	eigenvalue n. 15 from augmented edge adjacency mat. weighted by resonance integral	Edge adjacency indices
2685	nCp	number of terminal primary C(sp3)	Functional group counts
2686	nCs	number of total secondary C(sp3)	Functional group counts
2687	nCt	number of total tertiary C(sp3)	Functional group counts
2688	nCq	number of total quaternary C(sp3)	Functional group counts
2689	nCrs	number of ring secondary C(sp3)	Functional group counts
2690	nCrt	number of ring tertiary C(sp3)	Functional group counts
2691	nCrq	number of ring quaternary C(sp3)	Functional group counts
2692	nCar	number of aromatic C(sp2)	Functional group counts
2693	nCbH	number of unsubstituted benzene C(sp2)	Functional group counts
2694	nCb-	number of substituted benzene C(sp2)	Functional group counts
2695	nCconj	number of non-aromatic conjugated C(sp2)	Functional group counts
2696	nR=Cp	number of terminal primary C(sp2)	Functional group counts
2697	nR=Cs	number of aliphatic secondary C(sp2)	Functional group counts
2698	nR=Ct	number of aliphatic tertiary C(sp2)	Functional group counts
2700	nR#CH/X	number of terminal C(sp)	Functional group counts
2701	nR#C-	number of non-terminal C(sp)	Functional group counts
2710	nRCOOH	number of carboxylic acids (aliphatic)	Functional group counts
2711	nArCOOH	number of carboxylic acids (aromatic)	Functional group counts
2712	nRCOOR	number of esters (aliphatic)	Functional group counts
2713	nArCOOR	number of esters (aromatic)	Functional group counts
2714	nRCONH2	number of primary amides (aliphatic)	Functional group counts
2715	nArCONH2	number of primary amides (aromatic)	Functional group counts
2716	nRCONHR	number of secondary amides (aliphatic)	Functional group counts
2717	nArCONHR	number of secondary amides (aromatic)	Functional group counts
2718	nRCONR2	number of tertiary amides (aliphatic)	Functional group counts
2719	nArCONR2	number of tertiary amides (aromatic)	Functional group counts
2720	nROCON	number of (thio-) carbamates (aliphatic)	Functional group counts
2721	nArOCON	number of (thio-) carbamates (aromatic)	Functional group counts
2728	nRCOSR	number of thioesters (aliphatic)	Functional group counts
2732	nRCHO	number of aldehydes (aliphatic)	Functional group counts
2734	nRCO	number of ketones (aliphatic)	Functional group counts
2735	nArCO	number of ketones (aromatic)	Functional group counts
2736	nCONN	number of urea (-thio) derivatives	Functional group counts
2737	nC=O(O)2	number of carbonate (-thio) derivatives	Functional group counts
2738	nN=C-N<	number of amidine derivatives	Functional group counts
2739	nC(=N)N2	number of guanidine derivatives	Functional group counts
2740	nRC=N	number of imines (aliphatic)	Functional group counts
2741	nArC=N	number of imines (aromatic)	Functional group counts
2742	nRCNO	number of oximes (aliphatic)	Functional group counts
2743	nArCNO	number of oximes (aromatic)	Functional group counts
2744	nRNH2	number of primary amines (aliphatic)	Functional group counts
2745	nArNH2	number of primary amines (aromatic)	Functional group counts
2746	nRNHR	number of secondary amines (aliphatic)	Functional group counts
2747	nArNHR	number of secondary amines (aromatic)	Functional group counts
2748	nRNR2	number of tertiary amines (aliphatic)	Functional group counts
2749	nArNR2	number of tertiary amines (aromatic)	Functional group counts
2750	nN-N	number of N hydrazines	Functional group counts
2751	nN=N	number of N azo-derivatives	Functional group counts
2752	nRCN	number of nitriles (aliphatic)	Functional group counts
2753	nArCN	number of nitriles (aromatic)	Functional group counts
2754	nN+	number of positively charged N	Functional group counts
2755	nNq	number of quaternary N	Functional group counts
2756	nRNHO	number of hydroxylamines (aliphatic)	Functional group counts
2758	nRNNOx	number of N-nitroso groups (aliphatic)	Functional group counts
2762	nRNO2	number of nitro groups (aliphatic)	Functional group counts
2763	nArNO2	number of nitro groups (aromatic)	Functional group counts
2764	nN(CO)2	number of imides (-thio)	Functional group counts
2765	nC=N-N<	number of hydrazones	Functional group counts
2766	nROH	number of hydroxyl groups	Functional group counts
2767	nArOH	number of aromatic hydroxyls	Functional group counts
2768	nOHp	number of primary alcohols	Functional group counts
2769	nOHs	number of secondary alcohols	Functional group counts
2770	nOHt	number of tertiary alcohols	Functional group counts
2771	nROR	number of ethers (aliphatic)	Functional group counts
2772	nArOR	number of ethers (aromatic)	Functional group counts
2777	nSH	number of thiols	Functional group counts
2779	nRSR	number of sulfides	Functional group counts
2780	nRSSR	number of disulfides	Functional group counts
2781	nSO	number of sulfoxides	Functional group counts
2782	nS(=O)2	number of sulfones	Functional group counts
2785	nSO2OH	number of sulfonic (thio-/dithio-) acids	Functional group counts
2786	nSO3OH	number of sulfuric (thio-/dithio-) acids	Functional group counts
2788	nSO3	number of sulfonates (thio-/dithio-)	Functional group counts
2790	nSO2N	number of sulfonamides (thio-/dithio-)	Functional group counts
2792	nPO4	number of phosphates/thiophosphates	Functional group counts
2794	nP(=O)O2R	number of phosphonates (thio-)	Functional group counts
2796	nCH2RX	number of CH2RX	Functional group counts
2797	nCHR2X	number of CHR2X	Functional group counts
2800	nR=CRX	number of R=CRX	Functional group counts
2802	nCHRX2	number of CHRX2	Functional group counts
2803	nCR2X2	number of CR2X2	Functional group counts
2805	nCRX3	number of CRX3	Functional group counts
2806	nArX	number of X on aromatic ring	Functional group counts
2807	nCXr	number of X on ring C(sp3)	Functional group counts
2808	nCXr=	number of X on ring C(sp2)	Functional group counts
2809	nCconjX	number of X on exo-conjugated C	Functional group counts
2810	nAziridines	number of Aziridines	Functional group counts
2811	nOxiranes	number of Oxiranes	Functional group counts
2813	nAzetidines	number of Azetidines	Functional group counts
2814	nOxetanes	number of Oxetanes	Functional group counts
2816	nBeta-Lactams	number of Beta-Lactams	Functional group counts
2817	nPyrrolidines	number of Pyrrolidines	Functional group counts
2818	nOxolanes	number of Oxolanes	Functional group counts
2820	nPyrroles	number of Pyrroles	Functional group counts
2821	nPyrazoles	number of Pyrazoles	Functional group counts
2822	nImidazoles	number of Imidazoles	Functional group counts
2823	nFuranes	number of Furanes	Functional group counts
2824	nThiophenes	number of Thiophenes	Functional group counts
2825	nOxazoles	number of Oxazoles	Functional group counts
2826	nIsoxazoles	number of Isoxazoles	Functional group counts
2827	nThiazoles	number of Thiazoles	Functional group counts
2828	nIsothiazoles	number of Isothiazoles	Functional group counts
2829	nTriazoles	number of Triazoles	Functional group counts
2830	nPyridines	number of Pyridines	Functional group counts
2831	nPyridazines	number of Pyridazines	Functional group counts
2832	nPyrimidines	number of Pyrimidines	Functional group counts
2833	nPyrazines	number of Pyrazines	Functional group counts
2835	n124-Triazines	number of 1-2-4-Triazines	Functional group counts
2836	nHDon	number of donor atoms for H-bonds (N and O)	Functional group counts
2837	nHAcc	number of acceptor atoms for H-bonds (N,O,F)	Functional group counts
2839	C-001	CH3R / CH4	Atom-centred fragments
2840	C-002	CH2R2	Atom-centred fragments
2841	C-003	CHR3	Atom-centred fragments
2842	C-004	CR4	Atom-centred fragments
2843	C-005	CH3X	Atom-centred fragments
2844	C-006	CH2RX	Atom-centred fragments
2845	C-007	CH2X2	Atom-centred fragments
2846	C-008	CHR2X	Atom-centred fragments
2847	C-009	CHRX2	Atom-centred fragments
2848	C-010	CHX3	Atom-centred fragments
2849	C-011	CR3X	Atom-centred fragments
2850	C-012	CR2X2	Atom-centred fragments
2851	C-013	CRX3	Atom-centred fragments
2852	C-014	CX4	Atom-centred fragments
2853	C-015	=CH2	Atom-centred fragments
2854	C-016	=CHR	Atom-centred fragments
2855	C-017	=CR2	Atom-centred fragments
2856	C-018	=CHX	Atom-centred fragments
2857	C-019	=CRX	Atom-centred fragments
2858	C-020	=CX2	Atom-centred fragments
2859	C-021	#CH	Atom-centred fragments
2860	C-022	#CR / R=C=R	Atom-centred fragments
2862	C-024	R--CH--R	Atom-centred fragments
2863	C-025	R--CR--R	Atom-centred fragments
2864	C-026	R--CX--R	Atom-centred fragments
2865	C-027	R--CH--X	Atom-centred fragments
2866	C-028	R--CR--X	Atom-centred fragments
2867	C-029	R--CX--X	Atom-centred fragments
2868	C-030	X--CH--X	Atom-centred fragments
2869	C-031	X--CR--X	Atom-centred fragments
2870	C-032	X--CX--X	Atom-centred fragments
2871	C-033	R--CH..X	Atom-centred fragments
2872	C-034	R--CR..X	Atom-centred fragments
2873	C-035	R--CX..X	Atom-centred fragments
2874	C-036	Al-CH=X	Atom-centred fragments
2875	C-037	Ar-CH=X	Atom-centred fragments
2876	C-038	Al-C(=X)-Al	Atom-centred fragments
2877	C-039	Ar-C(=X)-R	Atom-centred fragments
2878	C-040	R-C(=X)-X / R-C#X / X=C=X	Atom-centred fragments
2879	C-041	X-C(=X)-X	Atom-centred fragments
2880	C-042	X--CH..X	Atom-centred fragments
2881	C-043	X--CR..X	Atom-centred fragments
2882	C-044	X--CX..X	Atom-centred fragments
2883	H-046	H attached to C0(sp3) no X attached to next C	Atom-centred fragments
2884	H-047	H attached to C1(sp3)/C0(sp2)	Atom-centred fragments
2885	H-048	H attached to C2(sp3)/C1(sp2)/C0(sp)	Atom-centred fragments
2886	H-049	H attached to C3(sp3)/C2(sp2)/C3(sp2)/C3(sp)	Atom-centred fragments
2887	H-050	H attached to heteroatom	Atom-centred fragments
2888	H-051	H attached to alpha-C	Atom-centred fragments
2889	H-052	H attached to C0(sp3) with 1X attached to next C	Atom-centred fragments
2890	H-053	H attached to C0(sp3) with 2X attached to next C	Atom-centred fragments
2891	H-054	H attached to C0(sp3) with 3X attached to next C	Atom-centred fragments
2892	H-055	H attached to C0(sp3) with 4X attached to next C	Atom-centred fragments
2893	O-056	alcohol	Atom-centred fragments
2894	O-057	phenol / enol / carboxyl OH	Atom-centred fragments
2895	O-058	=O	Atom-centred fragments
2896	O-059	Al-O-Al	Atom-centred fragments
2897	O-060	Al-O-Ar / Ar-O-Ar / R..O..R / R-O-C=X	Atom-centred fragments
2898	O-061	O--	Atom-centred fragments
2899	O-062	O- (negatively charged)	Atom-centred fragments
2903	N-066	Al-NH2	Atom-centred fragments
2904	N-067	Al2-NH	Atom-centred fragments
2905	N-068	Al3-N	Atom-centred fragments
2906	N-069	Ar-NH2 / X-NH2	Atom-centred fragments
2907	N-070	Ar-NH-Al	Atom-centred fragments
2908	N-071	Ar-NAl2	Atom-centred fragments
2909	N-072	RCO-N< / >N-X=X	Atom-centred fragments
2910	N-073	Ar2NH / Ar3N / Ar2N-Al / R..N..R	Atom-centred fragments
2911	N-074	R#N / R=N-	Atom-centred fragments
2912	N-075	R--N--R / R--N--X	Atom-centred fragments
2913	N-076	Ar-NO2 / R--N(--R)--O / RO-NO	Atom-centred fragments
2914	N-077	Al-NO2	Atom-centred fragments
2915	N-078	Ar-N=X / X-N=X	Atom-centred fragments
2916	N-079	N+ (positively charged)	Atom-centred fragments
2917	F-081	F attached to C1(sp3)	Atom-centred fragments
2918	F-082	F attached to C2(sp3)	Atom-centred fragments
2919	F-083	F attached to C3(sp3)	Atom-centred fragments
2920	F-084	F attached to C1(sp2)	Atom-centred fragments
2921	F-085	F attached to C2(sp2)-C4(sp2)/C1(sp)/C4(sp3)/X	Atom-centred fragments
2922	Cl-086	Cl attached to C1(sp3)	Atom-centred fragments
2923	Cl-087	Cl attached to C2(sp3)	Atom-centred fragments
2925	Cl-089	Cl attached to C1(sp2)	Atom-centred fragments
2926	Cl-090	Cl attached to C2(sp2)-C4(sp2)/C1(sp)/C4(sp3)/X	Atom-centred fragments
2930	Br-094	Br attached to C1(sp2)	Atom-centred fragments
2931	Br-095	Br attached to C2(sp2)-C4(sp2)/C1(sp)/C4(sp3)/X	Atom-centred fragments
2935	I-099	I attached to C1(sp2)	Atom-centred fragments
2941	S-106	R-SH	Atom-centred fragments
2942	S-107	R2S / RS-SR	Atom-centred fragments
2943	S-108	R=S	Atom-centred fragments
2944	S-109	R-SO-R	Atom-centred fragments
2945	S-110	R-SO2-R	Atom-centred fragments
2947	B-112	>B- as in boranes	Atom-centred fragments
2949	P-116	R3-P=X	Atom-centred fragments
2950	P-117	X3-P=X (phosphate)	Atom-centred fragments
2953	P-120	C-P(X)2=X (phosphonate)	Atom-centred fragments
2954	SsCH3	Sum of sCH3 E-states	Atom-type E-state indices
2955	SdCH2	Sum of dCH2 E-states	Atom-type E-state indices
2956	SssCH2	Sum of ssCH2 E-states	Atom-type E-state indices
2957	StCH	Sum of tCH E-states	Atom-type E-state indices
2958	SdsCH	Sum of dsCH E-states	Atom-type E-state indices
2959	SaaCH	Sum of aaCH E-states	Atom-type E-state indices
2960	SsssCH	Sum of sssCH E-states	Atom-type E-state indices
2962	StsC	Sum of tsC E-states	Atom-type E-state indices
2963	SdssC	Sum of dssC E-states	Atom-type E-state indices
2964	SaasC	Sum of aasC E-states	Atom-type E-state indices
2965	SaaaC	Sum of aaaC E-states	Atom-type E-state indices
2966	SssssC	Sum of ssssC E-states	Atom-type E-state indices
2967	SsNH2	Sum of sNH2 E-states	Atom-type E-state indices
2968	SssNH	Sum of ssNH E-states	Atom-type E-state indices
2969	SdNH	Sum of dNH E-states	Atom-type E-state indices
2970	SsssN	Sum of sssN E-states	Atom-type E-state indices
2971	SdsN	Sum of dsN E-states	Atom-type E-state indices
2972	SaaN	Sum of aaN E-states	Atom-type E-state indices
2973	StN	Sum of tN E-states	Atom-type E-state indices
2978	SssssN+	Sum of ssssN+ E-states	Atom-type E-state indices
2979	SddsN	Sum of ddsN E-states	Atom-type E-state indices
2981	SaasN	Sum of aasN E-states	Atom-type E-state indices
2982	SaaNH	Sum of aaNH E-states	Atom-type E-state indices
2983	SsOH	Sum of sOH E-states	Atom-type E-state indices
2984	SdO	Sum of dO E-states	Atom-type E-state indices
2985	SssO	Sum of ssO E-states	Atom-type E-state indices
2986	SaaO	Sum of aaO E-states	Atom-type E-state indices
2990	SdsssP	Sum of dsssP E-states	Atom-type E-state indices
2993	SsSH	Sum of sSH E-states	Atom-type E-state indices
2994	SdS	Sum of dS E-states	Atom-type E-state indices
2995	SssS	Sum of ssS E-states	Atom-type E-state indices
2996	SaaS	Sum of aaS E-states	Atom-type E-state indices
2997	SdssS	Sum of dssS E-states	Atom-type E-state indices
2998	SddssS	Sum of ddssS E-states	Atom-type E-state indices
3000	SsF	Sum of sF E-states	Atom-type E-state indices
3001	SsCl	Sum of sCl E-states	Atom-type E-state indices
3002	SsBr	Sum of sBr E-states	Atom-type E-state indices
3003	SsI	Sum of sI E-states	Atom-type E-state indices
3009	SsssB	Sum of sssB E-states	Atom-type E-state indices
3040	NsCH3	Number of atoms of type sCH3	Atom-type E-state indices
3041	NdCH2	Number of atoms of type dCH2	Atom-type E-state indices
3042	NssCH2	Number of atoms of type ssCH2	Atom-type E-state indices
3043	NtCH	Number of atoms of type tCH	Atom-type E-state indices
3044	NdsCH	Number of atoms of type dsCH	Atom-type E-state indices
3045	NaaCH	Number of atoms of type aaCH	Atom-type E-state indices
3046	NsssCH	Number of atoms of type sssCH	Atom-type E-state indices
3048	NtsC	Number of atoms of type tsC	Atom-type E-state indices
3049	NdssC	Number of atoms of type dssC	Atom-type E-state indices
3050	NaasC	Number of atoms of type aasC	Atom-type E-state indices
3051	NaaaC	Number of atoms of type aaaC	Atom-type E-state indices
3052	NssssC	Number of atoms of type ssssC	Atom-type E-state indices
3053	NsNH2	Number of atoms of type sNH2	Atom-type E-state indices
3054	NssNH	Number of atoms of type ssNH	Atom-type E-state indices
3055	NdNH	Number of atoms of type dNH	Atom-type E-state indices
3056	NsssN	Number of atoms of type sssN	Atom-type E-state indices
3057	NdsN	Number of atoms of type dsN	Atom-type E-state indices
3058	NaaN	Number of atoms of type aaN	Atom-type E-state indices
3059	NtN	Number of atoms of type tN	Atom-type E-state indices
3064	NssssN+	Number of atoms of type ssssN+	Atom-type E-state indices
3065	NddsN	Number of atoms of type ddsN	Atom-type E-state indices
3067	NaasN	Number of atoms of type aasN	Atom-type E-state indices
3068	NaaNH	Number of atoms of type aaNH	Atom-type E-state indices
3069	NsOH	Number of atoms of type sOH	Atom-type E-state indices
3070	NdO	Number of atoms of type dO	Atom-type E-state indices
3071	NssO	Number of atoms of type ssO	Atom-type E-state indices
3072	NaaO	Number of atoms of type aaO	Atom-type E-state indices
3076	NdsssP	Number of atoms of type dsssP	Atom-type E-state indices
3079	NsSH	Number of atoms of type sSH	Atom-type E-state indices
3080	NdS	Number of atoms of type dS	Atom-type E-state indices
3081	NssS	Number of atoms of type ssS	Atom-type E-state indices
3082	NaaS	Number of atoms of type aaS	Atom-type E-state indices
3083	NdssS	Number of atoms of type dssS	Atom-type E-state indices
3084	NddssS	Number of atoms of type ddssS	Atom-type E-state indices
3086	NsF	Number of atoms of type sF	Atom-type E-state indices
3087	NsCl	Number of atoms of type sCl	Atom-type E-state indices
3088	NsBr	Number of atoms of type sBr	Atom-type E-state indices
3089	NsI	Number of atoms of type sI	Atom-type E-state indices
3095	NsssB	Number of atoms of type sssB	Atom-type E-state indices
3126	CATS2D_00_DD	CATS2D Donor-Donor at lag 00	CATS 2D
3127	CATS2D_01_DD	CATS2D Donor-Donor at lag 01	CATS 2D
3128	CATS2D_02_DD	CATS2D Donor-Donor at lag 02	CATS 2D
3129	CATS2D_03_DD	CATS2D Donor-Donor at lag 03	CATS 2D
3130	CATS2D_04_DD	CATS2D Donor-Donor at lag 04	CATS 2D
3131	CATS2D_05_DD	CATS2D Donor-Donor at lag 05	CATS 2D
3132	CATS2D_06_DD	CATS2D Donor-Donor at lag 06	CATS 2D
3133	CATS2D_07_DD	CATS2D Donor-Donor at lag 07	CATS 2D
3134	CATS2D_08_DD	CATS2D Donor-Donor at lag 08	CATS 2D
3135	CATS2D_09_DD	CATS2D Donor-Donor at lag 09	CATS 2D
3136	CATS2D_00_DA	CATS2D Donor-Acceptor at lag 00	CATS 2D
3137	CATS2D_01_DA	CATS2D Donor-Acceptor at lag 01	CATS 2D
3138	CATS2D_02_DA	CATS2D Donor-Acceptor at lag 02	CATS 2D
3139	CATS2D_03_DA	CATS2D Donor-Acceptor at lag 03	CATS 2D
3140	CATS2D_04_DA	CATS2D Donor-Acceptor at lag 04	CATS 2D
3141	CATS2D_05_DA	CATS2D Donor-Acceptor at lag 05	CATS 2D
3142	CATS2D_06_DA	CATS2D Donor-Acceptor at lag 06	CATS 2D
3143	CATS2D_07_DA	CATS2D Donor-Acceptor at lag 07	CATS 2D
3144	CATS2D_08_DA	CATS2D Donor-Acceptor at lag 08	CATS 2D
3145	CATS2D_09_DA	CATS2D Donor-Acceptor at lag 09	CATS 2D
3146	CATS2D_00_DP	CATS2D Donor-Positive at lag 00	CATS 2D
3147	CATS2D_01_DP	CATS2D Donor-Positive at lag 01	CATS 2D
3148	CATS2D_02_DP	CATS2D Donor-Positive at lag 02	CATS 2D
3149	CATS2D_03_DP	CATS2D Donor-Positive at lag 03	CATS 2D
3150	CATS2D_04_DP	CATS2D Donor-Positive at lag 04	CATS 2D
3151	CATS2D_05_DP	CATS2D Donor-Positive at lag 05	CATS 2D
3152	CATS2D_06_DP	CATS2D Donor-Positive at lag 06	CATS 2D
3153	CATS2D_07_DP	CATS2D Donor-Positive at lag 07	CATS 2D
3154	CATS2D_08_DP	CATS2D Donor-Positive at lag 08	CATS 2D
3155	CATS2D_09_DP	CATS2D Donor-Positive at lag 09	CATS 2D
3157	CATS2D_01_DN	CATS2D Donor-Negative at lag 01	CATS 2D
3158	CATS2D_02_DN	CATS2D Donor-Negative at lag 02	CATS 2D
3159	CATS2D_03_DN	CATS2D Donor-Negative at lag 03	CATS 2D
3160	CATS2D_04_DN	CATS2D Donor-Negative at lag 04	CATS 2D
3161	CATS2D_05_DN	CATS2D Donor-Negative at lag 05	CATS 2D
3162	CATS2D_06_DN	CATS2D Donor-Negative at lag 06	CATS 2D
3163	CATS2D_07_DN	CATS2D Donor-Negative at lag 07	CATS 2D
3164	CATS2D_08_DN	CATS2D Donor-Negative at lag 08	CATS 2D
3165	CATS2D_09_DN	CATS2D Donor-Negative at lag 09	CATS 2D
3168	CATS2D_02_DL	CATS2D Donor-Lipophilic at lag 02	CATS 2D
3169	CATS2D_03_DL	CATS2D Donor-Lipophilic at lag 03	CATS 2D
3170	CATS2D_04_DL	CATS2D Donor-Lipophilic at lag 04	CATS 2D
3171	CATS2D_05_DL	CATS2D Donor-Lipophilic at lag 05	CATS 2D
3172	CATS2D_06_DL	CATS2D Donor-Lipophilic at lag 06	CATS 2D
3173	CATS2D_07_DL	CATS2D Donor-Lipophilic at lag 07	CATS 2D
3174	CATS2D_08_DL	CATS2D Donor-Lipophilic at lag 08	CATS 2D
3175	CATS2D_09_DL	CATS2D Donor-Lipophilic at lag 09	CATS 2D
3176	CATS2D_00_AA	CATS2D Acceptor-Acceptor at lag 00	CATS 2D
3177	CATS2D_01_AA	CATS2D Acceptor-Acceptor at lag 01	CATS 2D
3178	CATS2D_02_AA	CATS2D Acceptor-Acceptor at lag 02	CATS 2D
3179	CATS2D_03_AA	CATS2D Acceptor-Acceptor at lag 03	CATS 2D
3180	CATS2D_04_AA	CATS2D Acceptor-Acceptor at lag 04	CATS 2D
3181	CATS2D_05_AA	CATS2D Acceptor-Acceptor at lag 05	CATS 2D
3182	CATS2D_06_AA	CATS2D Acceptor-Acceptor at lag 06	CATS 2D
3183	CATS2D_07_AA	CATS2D Acceptor-Acceptor at lag 07	CATS 2D
3184	CATS2D_08_AA	CATS2D Acceptor-Acceptor at lag 08	CATS 2D
3185	CATS2D_09_AA	CATS2D Acceptor-Acceptor at lag 09	CATS 2D
3186	CATS2D_00_AP	CATS2D Acceptor-Positive at lag 00	CATS 2D
3187	CATS2D_01_AP	CATS2D Acceptor-Positive at lag 01	CATS 2D
3188	CATS2D_02_AP	CATS2D Acceptor-Positive at lag 02	CATS 2D
3189	CATS2D_03_AP	CATS2D Acceptor-Positive at lag 03	CATS 2D
3190	CATS2D_04_AP	CATS2D Acceptor-Positive at lag 04	CATS 2D
3191	CATS2D_05_AP	CATS2D Acceptor-Positive at lag 05	CATS 2D
3192	CATS2D_06_AP	CATS2D Acceptor-Positive at lag 06	CATS 2D
3193	CATS2D_07_AP	CATS2D Acceptor-Positive at lag 07	CATS 2D
3194	CATS2D_08_AP	CATS2D Acceptor-Positive at lag 08	CATS 2D
3195	CATS2D_09_AP	CATS2D Acceptor-Positive at lag 09	CATS 2D
3196	CATS2D_00_AN	CATS2D Acceptor-Negative at lag 00	CATS 2D
3197	CATS2D_01_AN	CATS2D Acceptor-Negative at lag 01	CATS 2D
3198	CATS2D_02_AN	CATS2D Acceptor-Negative at lag 02	CATS 2D
3199	CATS2D_03_AN	CATS2D Acceptor-Negative at lag 03	CATS 2D
3200	CATS2D_04_AN	CATS2D Acceptor-Negative at lag 04	CATS 2D
3201	CATS2D_05_AN	CATS2D Acceptor-Negative at lag 05	CATS 2D
3202	CATS2D_06_AN	CATS2D Acceptor-Negative at lag 06	CATS 2D
3203	CATS2D_07_AN	CATS2D Acceptor-Negative at lag 07	CATS 2D
3204	CATS2D_08_AN	CATS2D Acceptor-Negative at lag 08	CATS 2D
3205	CATS2D_09_AN	CATS2D Acceptor-Negative at lag 09	CATS 2D
3208	CATS2D_02_AL	CATS2D Acceptor-Lipophilic at lag 02	CATS 2D
3209	CATS2D_03_AL	CATS2D Acceptor-Lipophilic at lag 03	CATS 2D
3210	CATS2D_04_AL	CATS2D Acceptor-Lipophilic at lag 04	CATS 2D
3211	CATS2D_05_AL	CATS2D Acceptor-Lipophilic at lag 05	CATS 2D
3212	CATS2D_06_AL	CATS2D Acceptor-Lipophilic at lag 06	CATS 2D
3213	CATS2D_07_AL	CATS2D Acceptor-Lipophilic at lag 07	CATS 2D
3214	CATS2D_08_AL	CATS2D Acceptor-Lipophilic at lag 08	CATS 2D
3215	CATS2D_09_AL	CATS2D Acceptor-Lipophilic at lag 09	CATS 2D
3216	CATS2D_00_PP	CATS2D Positive-Positive at lag 00	CATS 2D
3218	CATS2D_02_PP	CATS2D Positive-Positive at lag 02	CATS 2D
3220	CATS2D_04_PP	CATS2D Positive-Positive at lag 04	CATS 2D
3221	CATS2D_05_PP	CATS2D Positive-Positive at lag 05	CATS 2D
3222	CATS2D_06_PP	CATS2D Positive-Positive at lag 06	CATS 2D
3223	CATS2D_07_PP	CATS2D Positive-Positive at lag 07	CATS 2D
3224	CATS2D_08_PP	CATS2D Positive-Positive at lag 08	CATS 2D
3225	CATS2D_09_PP	CATS2D Positive-Positive at lag 09	CATS 2D
3227	CATS2D_01_PN	CATS2D Positive-Negative at lag 01	CATS 2D
3228	CATS2D_02_PN	CATS2D Positive-Negative at lag 02	CATS 2D
3229	CATS2D_03_PN	CATS2D Positive-Negative at lag 03	CATS 2D
3230	CATS2D_04_PN	CATS2D Positive-Negative at lag 04	CATS 2D
3231	CATS2D_05_PN	CATS2D Positive-Negative at lag 05	CATS 2D
3232	CATS2D_06_PN	CATS2D Positive-Negative at lag 06	CATS 2D
3233	CATS2D_07_PN	CATS2D Positive-Negative at lag 07	CATS 2D
3234	CATS2D_08_PN	CATS2D Positive-Negative at lag 08	CATS 2D
3235	CATS2D_09_PN	CATS2D Positive-Negative at lag 09	CATS 2D
3238	CATS2D_02_PL	CATS2D Positive-Lipophilic at lag 02	CATS 2D
3239	CATS2D_03_PL	CATS2D Positive-Lipophilic at lag 03	CATS 2D
3240	CATS2D_04_PL	CATS2D Positive-Lipophilic at lag 04	CATS 2D
3241	CATS2D_05_PL	CATS2D Positive-Lipophilic at lag 05	CATS 2D
3242	CATS2D_06_PL	CATS2D Positive-Lipophilic at lag 06	CATS 2D
3243	CATS2D_07_PL	CATS2D Positive-Lipophilic at lag 07	CATS 2D
3244	CATS2D_08_PL	CATS2D Positive-Lipophilic at lag 08	CATS 2D
3245	CATS2D_09_PL	CATS2D Positive-Lipophilic at lag 09	CATS 2D
3246	CATS2D_00_NN	CATS2D Negative-Negative at lag 00	CATS 2D
3248	CATS2D_02_NN	CATS2D Negative-Negative at lag 02	CATS 2D
3249	CATS2D_03_NN	CATS2D Negative-Negative at lag 03	CATS 2D
3250	CATS2D_04_NN	CATS2D Negative-Negative at lag 04	CATS 2D
3251	CATS2D_05_NN	CATS2D Negative-Negative at lag 05	CATS 2D
3252	CATS2D_06_NN	CATS2D Negative-Negative at lag 06	CATS 2D
3253	CATS2D_07_NN	CATS2D Negative-Negative at lag 07	CATS 2D
3254	CATS2D_08_NN	CATS2D Negative-Negative at lag 08	CATS 2D
3255	CATS2D_09_NN	CATS2D Negative-Negative at lag 09	CATS 2D
3257	CATS2D_01_NL	CATS2D Negative-Lipophilic at lag 01	CATS 2D
3258	CATS2D_02_NL	CATS2D Negative-Lipophilic at lag 02	CATS 2D
3259	CATS2D_03_NL	CATS2D Negative-Lipophilic at lag 03	CATS 2D
3260	CATS2D_04_NL	CATS2D Negative-Lipophilic at lag 04	CATS 2D
3261	CATS2D_05_NL	CATS2D Negative-Lipophilic at lag 05	CATS 2D
3262	CATS2D_06_NL	CATS2D Negative-Lipophilic at lag 06	CATS 2D
3263	CATS2D_07_NL	CATS2D Negative-Lipophilic at lag 07	CATS 2D
3264	CATS2D_08_NL	CATS2D Negative-Lipophilic at lag 08	CATS 2D
3265	CATS2D_09_NL	CATS2D Negative-Lipophilic at lag 09	CATS 2D
3266	CATS2D_00_LL	CATS2D Lipophilic-Lipophilic at lag 00	CATS 2D
3267	CATS2D_01_LL	CATS2D Lipophilic-Lipophilic at lag 01	CATS 2D
3268	CATS2D_02_LL	CATS2D Lipophilic-Lipophilic at lag 02	CATS 2D
3269	CATS2D_03_LL	CATS2D Lipophilic-Lipophilic at lag 03	CATS 2D
3270	CATS2D_04_LL	CATS2D Lipophilic-Lipophilic at lag 04	CATS 2D
3271	CATS2D_05_LL	CATS2D Lipophilic-Lipophilic at lag 05	CATS 2D
3272	CATS2D_06_LL	CATS2D Lipophilic-Lipophilic at lag 06	CATS 2D
3273	CATS2D_07_LL	CATS2D Lipophilic-Lipophilic at lag 07	CATS 2D
3274	CATS2D_08_LL	CATS2D Lipophilic-Lipophilic at lag 08	CATS 2D
3275	CATS2D_09_LL	CATS2D Lipophilic-Lipophilic at lag 09	CATS 2D
3276	T(N..N)	sum of topological distances between N..N	2D Atom Pairs
3277	T(N..O)	sum of topological distances between N..O	2D Atom Pairs
3278	T(N..S)	sum of topological distances between N..S	2D Atom Pairs
3279	T(N..P)	sum of topological distances between N..P	2D Atom Pairs
3280	T(N..F)	sum of topological distances between N..F	2D Atom Pairs
3281	T(N..Cl)	sum of topological distances between N..Cl	2D Atom Pairs
3282	T(N..Br)	sum of topological distances between N..Br	2D Atom Pairs
3283	T(N..I)	sum of topological distances between N..I	2D Atom Pairs
3284	T(O..O)	sum of topological distances between O..O	2D Atom Pairs
3285	T(O..S)	sum of topological distances between O..S	2D Atom Pairs
3286	T(O..P)	sum of topological distances between O..P	2D Atom Pairs
3287	T(O..F)	sum of topological distances between O..F	2D Atom Pairs
3288	T(O..Cl)	sum of topological distances between O..Cl	2D Atom Pairs
3289	T(O..Br)	sum of topological distances between O..Br	2D Atom Pairs
3290	T(O..I)	sum of topological distances between O..I	2D Atom Pairs
3291	T(S..S)	sum of topological distances between S..S	2D Atom Pairs
3292	T(S..P)	sum of topological distances between S..P	2D Atom Pairs
3293	T(S..F)	sum of topological distances between S..F	2D Atom Pairs
3294	T(S..Cl)	sum of topological distances between S..Cl	2D Atom Pairs
3295	T(S..Br)	sum of topological distances between S..Br	2D Atom Pairs
3297	T(P..P)	sum of topological distances between P..P	2D Atom Pairs
3299	T(P..Cl)	sum of topological distances between P..Cl	2D Atom Pairs
3302	T(F..F)	sum of topological distances between F..F	2D Atom Pairs
3303	T(F..Cl)	sum of topological distances between F..Cl	2D Atom Pairs
3305	T(F..I)	sum of topological distances between F..I	2D Atom Pairs
3306	T(Cl..Cl)	sum of topological distances between Cl..Cl	2D Atom Pairs
3309	T(Br..Br)	sum of topological distances between Br..Br	2D Atom Pairs
3311	T(I..I)	sum of topological distances between I..I	2D Atom Pairs
3312	B01[C-C]	Presence/absence of C - C at topological distance 1	2D Atom Pairs
3313	B01[C-N]	Presence/absence of C - N at topological distance 1	2D Atom Pairs
3314	B01[C-O]	Presence/absence of C - O at topological distance 1	2D Atom Pairs
3315	B01[C-S]	Presence/absence of C - S at topological distance 1	2D Atom Pairs
3316	B01[C-P]	Presence/absence of C - P at topological distance 1	2D Atom Pairs
3317	B01[C-F]	Presence/absence of C - F at topological distance 1	2D Atom Pairs
3318	B01[C-Cl]	Presence/absence of C - Cl at topological distance 1	2D Atom Pairs
3319	B01[C-Br]	Presence/absence of C - Br at topological distance 1	2D Atom Pairs
3320	B01[C-I]	Presence/absence of C - I at topological distance 1	2D Atom Pairs
3321	B01[C-B]	Presence/absence of C - B at topological distance 1	2D Atom Pairs
3324	B01[N-N]	Presence/absence of N - N at topological distance 1	2D Atom Pairs
3325	B01[N-O]	Presence/absence of N - O at topological distance 1	2D Atom Pairs
3326	B01[N-S]	Presence/absence of N - S at topological distance 1	2D Atom Pairs
3327	B01[N-P]	Presence/absence of N - P at topological distance 1	2D Atom Pairs
3336	B01[O-S]	Presence/absence of O - S at topological distance 1	2D Atom Pairs
3337	B01[O-P]	Presence/absence of O - P at topological distance 1	2D Atom Pairs
3342	B01[O-B]	Presence/absence of O - B at topological distance 1	2D Atom Pairs
3345	B01[S-S]	Presence/absence of S - S at topological distance 1	2D Atom Pairs
3346	B01[S-P]	Presence/absence of S - P at topological distance 1	2D Atom Pairs
3390	B02[C-C]	Presence/absence of C - C at topological distance 2	2D Atom Pairs
3391	B02[C-N]	Presence/absence of C - N at topological distance 2	2D Atom Pairs
3392	B02[C-O]	Presence/absence of C - O at topological distance 2	2D Atom Pairs
3393	B02[C-S]	Presence/absence of C - S at topological distance 2	2D Atom Pairs
3394	B02[C-P]	Presence/absence of C - P at topological distance 2	2D Atom Pairs
3395	B02[C-F]	Presence/absence of C - F at topological distance 2	2D Atom Pairs
3396	B02[C-Cl]	Presence/absence of C - Cl at topological distance 2	2D Atom Pairs
3397	B02[C-Br]	Presence/absence of C - Br at topological distance 2	2D Atom Pairs
3398	B02[C-I]	Presence/absence of C - I at topological distance 2	2D Atom Pairs
3399	B02[C-B]	Presence/absence of C - B at topological distance 2	2D Atom Pairs
3402	B02[N-N]	Presence/absence of N - N at topological distance 2	2D Atom Pairs
3403	B02[N-O]	Presence/absence of N - O at topological distance 2	2D Atom Pairs
3404	B02[N-S]	Presence/absence of N - S at topological distance 2	2D Atom Pairs
3406	B02[N-F]	Presence/absence of N - F at topological distance 2	2D Atom Pairs
3407	B02[N-Cl]	Presence/absence of N - Cl at topological distance 2	2D Atom Pairs
3408	B02[N-Br]	Presence/absence of N - Br at topological distance 2	2D Atom Pairs
3410	B02[N-B]	Presence/absence of N - B at topological distance 2	2D Atom Pairs
3413	B02[O-O]	Presence/absence of O - O at topological distance 2	2D Atom Pairs
3414	B02[O-S]	Presence/absence of O - S at topological distance 2	2D Atom Pairs
3415	B02[O-P]	Presence/absence of O - P at topological distance 2	2D Atom Pairs
3416	B02[O-F]	Presence/absence of O - F at topological distance 2	2D Atom Pairs
3423	B02[S-S]	Presence/absence of S - S at topological distance 2	2D Atom Pairs
3424	B02[S-P]	Presence/absence of S - P at topological distance 2	2D Atom Pairs
3432	B02[P-P]	Presence/absence of P - P at topological distance 2	2D Atom Pairs
3440	B02[F-F]	Presence/absence of F - F at topological distance 2	2D Atom Pairs
3447	B02[Cl-Cl]	Presence/absence of Cl - Cl at topological distance 2	2D Atom Pairs
3468	B03[C-C]	Presence/absence of C - C at topological distance 3	2D Atom Pairs
3469	B03[C-N]	Presence/absence of C - N at topological distance 3	2D Atom Pairs
3470	B03[C-O]	Presence/absence of C - O at topological distance 3	2D Atom Pairs
3471	B03[C-S]	Presence/absence of C - S at topological distance 3	2D Atom Pairs
3472	B03[C-P]	Presence/absence of C - P at topological distance 3	2D Atom Pairs
3473	B03[C-F]	Presence/absence of C - F at topological distance 3	2D Atom Pairs
3474	B03[C-Cl]	Presence/absence of C - Cl at topological distance 3	2D Atom Pairs
3475	B03[C-Br]	Presence/absence of C - Br at topological distance 3	2D Atom Pairs
3476	B03[C-I]	Presence/absence of C - I at topological distance 3	2D Atom Pairs
3477	B03[C-B]	Presence/absence of C - B at topological distance 3	2D Atom Pairs
3480	B03[N-N]	Presence/absence of N - N at topological distance 3	2D Atom Pairs
3481	B03[N-O]	Presence/absence of N - O at topological distance 3	2D Atom Pairs
3482	B03[N-S]	Presence/absence of N - S at topological distance 3	2D Atom Pairs
3483	B03[N-P]	Presence/absence of N - P at topological distance 3	2D Atom Pairs
3484	B03[N-F]	Presence/absence of N - F at topological distance 3	2D Atom Pairs
3485	B03[N-Cl]	Presence/absence of N - Cl at topological distance 3	2D Atom Pairs
3486	B03[N-Br]	Presence/absence of N - Br at topological distance 3	2D Atom Pairs
3487	B03[N-I]	Presence/absence of N - I at topological distance 3	2D Atom Pairs
3491	B03[O-O]	Presence/absence of O - O at topological distance 3	2D Atom Pairs
3492	B03[O-S]	Presence/absence of O - S at topological distance 3	2D Atom Pairs
3493	B03[O-P]	Presence/absence of O - P at topological distance 3	2D Atom Pairs
3494	B03[O-F]	Presence/absence of O - F at topological distance 3	2D Atom Pairs
3495	B03[O-Cl]	Presence/absence of O - Cl at topological distance 3	2D Atom Pairs
3496	B03[O-Br]	Presence/absence of O - Br at topological distance 3	2D Atom Pairs
3497	B03[O-I]	Presence/absence of O - I at topological distance 3	2D Atom Pairs
3501	B03[S-S]	Presence/absence of S - S at topological distance 3	2D Atom Pairs
3504	B03[S-Cl]	Presence/absence of S - Cl at topological distance 3	2D Atom Pairs
3518	B03[F-F]	Presence/absence of F - F at topological distance 3	2D Atom Pairs
3519	B03[F-Cl]	Presence/absence of F - Cl at topological distance 3	2D Atom Pairs
3525	B03[Cl-Cl]	Presence/absence of Cl - Cl at topological distance 3	2D Atom Pairs
3546	B04[C-C]	Presence/absence of C - C at topological distance 4	2D Atom Pairs
3547	B04[C-N]	Presence/absence of C - N at topological distance 4	2D Atom Pairs
3548	B04[C-O]	Presence/absence of C - O at topological distance 4	2D Atom Pairs
3549	B04[C-S]	Presence/absence of C - S at topological distance 4	2D Atom Pairs
3550	B04[C-P]	Presence/absence of C - P at topological distance 4	2D Atom Pairs
3551	B04[C-F]	Presence/absence of C - F at topological distance 4	2D Atom Pairs
3552	B04[C-Cl]	Presence/absence of C - Cl at topological distance 4	2D Atom Pairs
3553	B04[C-Br]	Presence/absence of C - Br at topological distance 4	2D Atom Pairs
3554	B04[C-I]	Presence/absence of C - I at topological distance 4	2D Atom Pairs
3555	B04[C-B]	Presence/absence of C - B at topological distance 4	2D Atom Pairs
3558	B04[N-N]	Presence/absence of N - N at topological distance 4	2D Atom Pairs
3559	B04[N-O]	Presence/absence of N - O at topological distance 4	2D Atom Pairs
3560	B04[N-S]	Presence/absence of N - S at topological distance 4	2D Atom Pairs
3561	B04[N-P]	Presence/absence of N - P at topological distance 4	2D Atom Pairs
3562	B04[N-F]	Presence/absence of N - F at topological distance 4	2D Atom Pairs
3563	B04[N-Cl]	Presence/absence of N - Cl at topological distance 4	2D Atom Pairs
3564	B04[N-Br]	Presence/absence of N - Br at topological distance 4	2D Atom Pairs
3565	B04[N-I]	Presence/absence of N - I at topological distance 4	2D Atom Pairs
3569	B04[O-O]	Presence/absence of O - O at topological distance 4	2D Atom Pairs
3570	B04[O-S]	Presence/absence of O - S at topological distance 4	2D Atom Pairs
3572	B04[O-F]	Presence/absence of O - F at topological distance 4	2D Atom Pairs
3573	B04[O-Cl]	Presence/absence of O - Cl at topological distance 4	2D Atom Pairs
3575	B04[O-I]	Presence/absence of O - I at topological distance 4	2D Atom Pairs
3576	B04[O-B]	Presence/absence of O - B at topological distance 4	2D Atom Pairs
3579	B04[S-S]	Presence/absence of S - S at topological distance 4	2D Atom Pairs
3581	B04[S-F]	Presence/absence of S - F at topological distance 4	2D Atom Pairs
3582	B04[S-Cl]	Presence/absence of S - Cl at topological distance 4	2D Atom Pairs
3590	B04[P-Cl]	Presence/absence of P - Cl at topological distance 4	2D Atom Pairs
3596	B04[F-F]	Presence/absence of F - F at topological distance 4	2D Atom Pairs
3597	B04[F-Cl]	Presence/absence of F - Cl at topological distance 4	2D Atom Pairs
3603	B04[Cl-Cl]	Presence/absence of Cl - Cl at topological distance 4	2D Atom Pairs
3609	B04[Br-Br]	Presence/absence of Br - Br at topological distance 4	2D Atom Pairs
3614	B04[I-I]	Presence/absence of I - I at topological distance 4	2D Atom Pairs
3624	B05[C-C]	Presence/absence of C - C at topological distance 5	2D Atom Pairs
3625	B05[C-N]	Presence/absence of C - N at topological distance 5	2D Atom Pairs
3626	B05[C-O]	Presence/absence of C - O at topological distance 5	2D Atom Pairs
3627	B05[C-S]	Presence/absence of C - S at topological distance 5	2D Atom Pairs
3628	B05[C-P]	Presence/absence of C - P at topological distance 5	2D Atom Pairs
[truncated: 475 more rows]
