# Supplementary material for: Identification of average molecular weight (AMW) as a useful chemical descriptor to discriminate liver injury-inducing drugs
Source: PLoS One. 2021 Jun 25;16(6):e0253855. doi: 10.1371/journal.pone.0253855 (PMC8232420; doi:10.1371/journal.pone.0253855)
Supplement: S3 Table — (XLSX) [file pone.0253855.s003.xlsx]

## Sheet: S3 Table
S3 Table. The list of newly approved drugs used and their AMW values.
Active ingredient	Approved year	AMW
Palonosetron hydrochloride	2010	6.44457
Duloxetine hydrochloride	2010	7.43625
Silodosin	2010	7.39701
Pregabalin	2010	5.68786
Ramelteon	2010	6.4845
Levetiracetam	2010	6.54769
Temsirolimus	2010	6.44025
Ambrisentan	2010	7.5692
Bazedoxifene acetate	2010	6.82116
Alcaftadine	2010	6.98705
Ulipristal acetate	2010	6.60667
Regadenoson	2010	8.48717
Laninamivir octanoate hydrate	2010	6.84942
Nepafenac	2010	7.70636
Paliperidone	2010	7.35414
Bendamustine hydrochloride	2010	8.14318
Eltrombopag olamine	2010	8.04564
Tolvaptan	2010	7.87684
Galantamine hydrobromide	2011	6.84262
Memantine hydrochloride	2011	5.27471
Azacitidine	2011	8.42207
Febuxostat	2011	8.32658
Dabigatran etexilate mesylate	2011	7.21632
Repaglinide	2011	6.56014
Eldecalcitol	2011	5.77412
Vilazodone hydrochloride	2011	7.35967
Roflumilast	2011	10.0808
Cabazitaxel acetonate	2011	7.14556
Eribulin mesylate	2011	6.57658
Ezogabine	2011	7.58425
Vorinostat	2011	6.77846
Indacaterol maleate	2011	6.88667
Boceprevir	2011	6.33866
Dalfampridine	2011	7.24077
Linagliptin	2011	7.50175
Telavancin hydrochloride	2011	7.73498
Dexmedetomidine hydrochloride	2011	6.46161
Fulvestrant	2011	6.89614
Fingolimod hydrochloride	2011	5.59145
Telaprevir	2011	6.66627
Fosaprepitant dimeglumine	2011	9.75333
Deferiprone	2011	7.32474
Clobazam	2011	8.84588
Azilsartan kamedoxomil	2011	8.61485
Caspofungin acetate	2012	6.62727
Eszopiclone	2012	8.8375
Gabapentin enacarbil	2012	6.5888
Rivaroxaban	2012	9.27489
Azilsartan	2012	8.45352
Tafluprost	2012	6.85742
Miglustat	2012	6.09222
Apomorphine hydrochloride	2012	7.22568
Rilpivirine hydrochloride	2012	7.96652
Lorcaserin hydrochloride	2012	7.24852
Lubiprostone	2012	6.61898
Iguratimod	2012	9.36
Teneligliptin hydrobromide hydrate	2012	7.11083
Ivacaftor	2012	6.88667
Ceftaroline fosamil	2012	10.5503
Axitinib	2012	8.40239
Decitabine	2012	8.15143
Tigecycline	2012	7.23123
Pazopanib hydrochloride	2012	8.10333
Anagliptin	2012	7.23604
Crizotinib	2012	8.66115
Omacetaxine mepesuccinate	2012	6.99603
Ingenol mebutate	2012	6.62446
Mirabegron	2012	7.62615
Rotigotine	2012	6.71319
Tetrabenazine	2012	6.3494
Fesoterodine fumarate	2012	6.14388
Levocarnitine	2012	6.00889
Apixaban	2012	7.78898
Aminolevulinic acid hydrochloride	2013	7.28611
Acamprosate calcium	2013	8.23818
Clofarabine	2013	9.7971
Rufinamide	2013	9.5288
Acotiamide hydrochloride	2013	7.38721
Avanafil	2013	8.06683
Ibandronate sodium	2013	7.60167
Topiroxostat	2013	9.19519
Bisoprolol	2013	6.02778
Vismodegib	2013	10.2761
Regorafenib hydrate	2013	10.0594
Teriflunomide	2013	9.65107
Alogliptin benzoate	2013	7.37913
Eslicarbazepine acetate	2013	7.79868
Luliconazole	2013	11.81
Afatinib dimaleate	2014	8.23712
Betaine	2014	5.909
Ipragliflozin L-proline	2014	8.2549
Droxidopa	2014	8.20038
Miltefosine	2014	5.58425
Lurasidone hydrochloride	2014	6.94014
Cabozantinib s-malate	2014	8.22213
Treprostinil	2014	6.29952
Prasugrel hydrochloride	2014	8.11913
Enzalutamide	2014	9.67667
Dolutegravir sodium	2014	8.55959
Dapagliflozin propanediol	2014	7.71528
Luseogliflozin hydrate	2014	7.24333
Tofogliflozin	2014	7.15704
Favipiravir	2014	10.4747
Riociguat	2014	8.4494
Simeprevir sodium	2014	7.57616
Belinostat	2014	8.84389
Sirolimus	2014	6.34937
Abiraterone acetate	2014	6.31613
Ruxolitinib phosphate	2014	7.47341
Canagliflozin	2014	7.93857
Efinaconazole	2014	7.41362
Cysteamine bitartrate	2014	9.38125
Delamanid	2014	8.48476
Tavaborole	2014	8.93765
Olodaterol hydrochloride	2014	7.15722
Idelalisib	2014	8.47898
Bosutinib hydrate	2014	8.16154
Suvorexant	2014	8.19945
Pirfenidone	2014	7.4096
Nintedanib	2014	7.39301
Naloxegol oxalate	2014	6.58465
Finafloxacin	2014	8.30062
Nitisinone	2014	9.97727
Vemurafenib	2014	9.60706
Empagliflozin	2014	7.775
Vonoprazan fumarate	2014	8.63575
Ospemifene	2015	7.5784
Vorapaxar sulfate	2015	7.13971
Eliglustat tartrate	2015	6.22477
Dalbavancin	2015	7.96877
Cholic acid	2015	5.92232
Oritavancin diphosphate	2015	8.07784
Aclidinium bromide	2015	7.69381
Pomalidomide	2015	8.81516
Macitentan	2015	11.3138
Sofosbuvir	2015	8.14631
Trelagliptin succinate	2015	7.77022
Deoxycholic acid	2015	5.77412
Lenvatinib mesylate	2015	8.71204
Edoxaban tosilate hydrate	2015	8.18104
Cangrelor	2015	11.2525
Olanexidine gluconate	2015	7.30176
Tasimelteon	2015	6.63108
Daclatasvir dihydrochloride	2015	7.10558
Sonidegib phosphate	2015	7.95984
Flibanserin	2015	7.96837
Panobinostat lactate	2015	7.13204
Rolapitant hydrochloride	2015	8.20541
Uridine triacetate	2015	8.41705
Cariprazine hydrochloride	2015	7.1245
Iloprost	2015	6.21621
Vandetanib	2015	8.8037
Aripiprazole lauroxil	2015	6.88333
Isavuconazonium sulfate	2015	8.34709
Trabectedin	2015	7.85485
Cobimetinib fumarate	2015	10.4186
Sugammadex sodium	2015	8.34333
Bexarotene	2016	6.45407
Lesinurad	2016	10.6397
Brivaracetam	2016	6.06657
Asenapine maleate	2016	7.93861
Perampanel hydrate	2016	8.31929
Dabrafenib mesylate	2016	9.44764
Trametinib dimethyl sulfoxide	2016	10.2573
Ibrutinib	2016	7.72895
Ceritinib	2016	7.54338
Osimertinib mesylate	2016	7.13829
Pimavanserin tartrate	2016	6.57877
Oxcarbazepine	2016	8.13839
Lacosamide	2016	6.95361
Carfilzomib	2016	6.60569
Lifitegrast	2016	9.46954
Eluxadoline	2016	7.39896
Desloratadine	2016	7.58171
Rifaximin	2016	7.2775
Carglumic acid	2016	8.2687
Ticagrelor	2016	8.16625
Ponatinib hydrochloride	2016	8.07
Lomitapide mesylate	2016	7.9746
Selexipag	2016	7.41328
Bilastine	2016	6.5307
Obeticholic acid	2016	5.68514
Crisaborole	2016	8.65724
Plerixafor	2016	5.58778
Linaclotide	2016	8.48306
Dimethyl fumarate	2016	8.00778
Apremilast	2016	8.22411
Deflazacort	2017	7.00905
Alectinib hydrochloride	2017	6.89543
Tofacitinib citrate	2017	7.26558
Ixazomib citrate	2017	9.07298
Forodesine hydrochloride	2017	8.06939
Deutetrabenazine	2017	6.46988
Valbenazine tosylate	2017	6.15647
Edaravone	2017	7.57478
Delafloxacin meglumine	2017	10.495
Betrixaban	2017	8.36944
Pralatrexate	2017	8.23328
Romidepsin	2017	7.51083
Amenamevir	2017	8.0435
Pemafibrate	2017	7.43333
Enasidenib mesylate	2017	9.4686
Ribociclib succinate	2017	7.00984
Tivozanib hydrochloride	2017	8.91961
Benznidazole	2017	8.39613
Copanlisib	2017	7.62841
Secnidazole	2017	7.71708
Telotristat ethyl	2017	8.71273
Midostaurin	2017	7.81767
Palbociclib	2017	7.21935
Rupatadine fumarate	2017	7.42857
Acalabrutinib	2017	8.0269
Latanoprostene bunod	2017	6.59338
Niraparib	2017	7.2825
Ozenoxacin	2017	7.57187
Netarsudil mesylate	2017	7.43574
Bedaquiline fumarate	2018	8.16985
Olaparib	2018	7.90018
Elobixibat hydrate	2018	7.48366
Fosravuconazole L-lysine ethanolate	2018	9.60561
Ertugliflozin pidolate	2018	7.944
Rasagiline mesylate	2018	6.58692
Tedizolid phosphate	2018	9.58213
Letermovir	2018	8.2987
Evocalcet	2018	6.93556
Peramivir	2018	6.44059
Fostamatinib disodium	2018	8.79576
Avatrombopag maleate	2018	8.54908
Rucaparib camsylate	2018	7.7
Baricitinib	2018	8.63884
Plazomicin sulfate	2018	6.66056
Fidaxomicin	2018	7.24767
Tecovirimat	2018	8.96095
Tafenoquine succinate	2018	7.59918
Ivosidenib	2018	9.25413
Elagolix sodium	2018	8.422
Brexpiprazole	2018	7.47621
Migalastat hydrochloride	2018	6.8
Stiripentol	2018	6.69486
Neratinib maleate	2018	8.07391
Vigabatrin	2018	6.459
Eravacycline	2018	7.86789
Omidenepag isopropyl	2018	8.01031
Vibegron	2018	7.2882
Duvelisib	2018	8.87021
Abemaciclib	2018	7.34304
Sarecycline	2018	7.61812
Omadacycline tosylate	2018	6.95912
Baloxavir marboxil	2018	9.07302
Revefenacin	2018	6.87161
Rifamycin sodium	2018	7.19433
Glasdegib maleate	2018	7.4898
Brigatinib	2018	7.39456
Doravirine	2018	10.6445
Gilteritinib fumarate	2018	6.58107
Prucalopride succinate	2018	7.21412
Encorafenib	2019	8.5727
Binimetinib	2019	10.5062
Metyrosine	2019	7.23111
Esaxerenone	2019	8.80226
Relugolix	2019	8.78451
Nalmefene hydrochloride hydrate	2019	6.7894
Mirogabalin besylate	2019	6.15647
Macimorelin acetate	2019	7.30185
Triclabendazole	2019	11.989
Lusutrombopag	2019	8.33239
Naldemedine tosylate	2019	7.50921
Brexanolone	2019	5.5886
Solriamfetol hydrochloride	2019	6.93786
Lisdexamfetamine dimesylate	2019	5.98705
Apalutamide	2019	9.9475
Sodium selenite	2019	12.0005
Thiotepa	2019	8.22826
Peficitinib hydrobromide	2019	7.09652
Siponimod fumarate	2019	7.17583
Dacomitinib	2019	8.10328
Erdafitinib	2019	7.08905
Tafamidis meglumine	2019	11.4119
Lorlatinib	2019	8.2951
Alpelisib	2019	8.49096
Quizartinib dihydrochloride	2019	7.78806
Talazoparib tosylate	2019	9.0569
Bremelanotide	2019	7.22056
Selinexor	2019	10.556
Darolutamide	2019	8.48702
Pexidartinib hydrochloride	2019	9.49659
Pretomanid	2019	9.71054
Entrectinib	2019	7.47613
Upadacitinib hydrate	2019	8.27
Fedratinib hydrochloride	2019	7.18849
Lefamulin acetate	2019	6.34762
Istradefylline	2019	7.39385
Tenapanor hydrochloride	2019	8.17986
Cannabidiol	2019	5.93415
Vortioxetine hydrobromide	2019	6.94163
Ivabradine hydrochloride	2019	6.695
Venetoclax	2019	7.82468
Safinamide mesylate	2019	7.37512
Lascufloxacin hydrochloride	2019	7.99055
Roxadustat	2019	8.38976
Trifarotene	2019	6.86015
Lasmiditan succinate	2019	8.38667
Cefiderocol	2019	8.95595
Zanubrutinib	2019	7.36891
Cenobamate	2019	9.56071
Voxelotor	2019	7.66841
